# Supplementary material for: Season and host-community composition inside roosts may affect host-specificity of bat flies
Source: Sci Rep. 2024 Feb 19;14:4127. doi: 10.1038/s41598-024-54143-4 (PMC10876969; doi:10.1038/s41598-024-54143-4)
Supplement: Supplementary file 1 — Supplementary Table S1. [file 41598_2024_54143_MOESM1_ESM.xlsx]

## Sheet: Data
On-line supplementary Table S1		Database of cave-dwelling bats with their respective bat fly individuals captured in the period 2015-2022 in Eastern Europe (Bulgaria and Romania).
Code	Date	Locality	Roost type	Host	Age	Sex	Bat fly present	B. italica	B. nana	N. kolenatii	N. latreilli	N. pedicularia	N. schmidlii	N. vexata	P. biarticulatum	P. conspicua	P. dufourii
0CJ002949	2015-06-12	Șanț	Building	Myotis myotis	Ad	NA	yes										10
0CJ002997	2015-06-12	Prundu Bârgăului	Building	Myotis myotis	Ad	NA	yes				8						2
0CJ002999	2015-06-12	Cepari	Building	Myotis myotis	Ad	NA	yes				1						1
0CJ003583	2015-05-09	Moldova Veche	Cave	Myotis capaccinii	Ad	NA	yes								1		1
0CJ003590	2015-05-14	Somova	Mine	Miniopterus schreibersii	Ad	M	yes									1
0CJ003591	2015-05-14	Somova	Mine	Miniopterus schreibersii	Ad	F	yes						1
0CJ003592	2015-05-14	Somova	Mine	Miniopterus schreibersii	Ad	F	yes						2
0CJ003593	2015-05-14	Somova	Mine	Rhinolophus ferrumequinum	Ad	F	no
0CJ003594	2015-05-14	Somova	Mine	Rhinolophus mehelyi	Ad	F	yes								1
0CJ003595	2015-05-14	Somova	Mine	Rhinolophus ferrumequinum	Ad	F	no
0CJ003596	2015-05-14	Somova	Mine	Rhinolophus ferrumequinum	Ad	M	no
0CJ003597	2015-05-14	Somova	Mine	Myotis daubentonii	Ad	M	no
0CJ003598	2015-05-14	Somova	Mine	Myotis daubentonii	Ad	M	yes			1
0CJ003599	2015-05-14	Somova	Mine	Miniopterus schreibersii	Ad	M	no
0CJ003600	2015-05-14	Somova	Mine	Rhinolophus ferrumequinum	Ad	M	no
0CJ003601	2015-05-14	Somova	Mine	Myotis daubentonii	Ad	M	no
0CJ003602	2015-05-14	Somova	Mine	Miniopterus schreibersii	Ad	M	yes									1
0CJ003603	2015-05-14	Somova	Mine	Miniopterus schreibersii	Ad	M	no
0CJ003604	2015-05-14	Somova	Mine	Rhinolophus ferrumequinum	Sad	F	no
0CJ003605	2015-05-14	Somova	Mine	Myotis daubentonii	Ad	M	no
0CJ003606	2015-05-14	Somova	Mine	Miniopterus schreibersii	Ad	M	yes									3
0CJ003607	2015-05-14	Somova	Mine	Myotis daubentonii	Ad	M	no
0CJ003608	2015-05-14	Somova	Mine	Myotis daubentonii	Ad	M	yes			1
0CJ003609	2015-05-14	Somova	Mine	Myotis daubentonii	Ad	M	no
0CJ003610	2015-05-14	Somova	Mine	Rhinolophus ferrumequinum	Ad	M	no
0CJ003611	2015-05-14	Somova	Mine	Miniopterus schreibersii	Ad	M	no
0CJ003612	2015-05-14	Somova	Mine	Rhinolophus ferrumequinum	Ad	F	yes								1
0CJ003613	2015-05-14	Somova	Mine	Myotis daubentonii	Ad	M	yes			1
0CJ003614	2015-05-14	Somova	Mine	Miniopterus schreibersii	Ad	M	yes						1			1
0CJ003615	2015-05-14	Somova	Mine	Miniopterus schreibersii	Ad	NA	yes									1
0CJ003616	2015-05-18	Somova	Mine	Miniopterus schreibersii	Ad	F	no
0CJ003617	2015-05-18	Somova	Mine	Myotis daubentonii	Ad	F	yes			1
0CJ003618	2015-05-18	Somova	Mine	Rhinolophus ferrumequinum	Ad	F	no
0CJ003619	2015-05-18	Somova	Mine	Miniopterus schreibersii	Ad	F	yes									1
0CJ003620	2015-05-18	Somova	Mine	Miniopterus schreibersii	Ad	F	yes									2
0CJ003621	2015-05-18	Somova	Mine	Miniopterus schreibersii	Ad	F	no
0CJ003622	2015-05-18	Somova	Mine	Miniopterus schreibersii	Ad	F	yes									1
0CJ003623	2015-05-18	Somova	Mine	Miniopterus schreibersii	Ad	F	no
0CJ003624	2015-05-18	Somova	Mine	Miniopterus schreibersii	Ad	F	no
0CJ003625	2015-05-18	Somova	Mine	Miniopterus schreibersii	Ad	F	no
0CJ003626	2015-05-18	Somova	Mine	Myotis daubentonii	Ad	M	no
0CJ003627	2015-05-18	Somova	Mine	Miniopterus schreibersii	Ad	M	no
0CJ003628	2015-05-18	Somova	Mine	Rhinolophus ferrumequinum	Ad	F	no
0CJ003629	2015-05-18	Somova	Mine	Miniopterus schreibersii	Ad	M	yes									1
0CJ003630	2015-05-18	Somova	Mine	Rhinolophus ferrumequinum	Ad	M	no
0CJ003631	2015-05-18	Somova	Mine	Rhinolophus ferrumequinum	Ad	F	no
0CJ003632	2015-05-18	Somova	Mine	Miniopterus schreibersii	Ad	M	no
0CJ003633	2015-05-18	Somova	Mine	Miniopterus schreibersii	Ad	F	no
0CJ003634	2015-05-18	Somova	Mine	Miniopterus schreibersii	Ad	M	no
0CJ003635	2015-05-18	Somova	Mine	Myotis daubentonii	Ad	M	no
0CJ003636	2015-05-18	Somova	Mine	Miniopterus schreibersii	Ad	F	yes									1
0CJ003637	2015-05-18	Somova	Mine	Miniopterus schreibersii	Ad	F	yes						1
0CJ003638	2015-05-18	Somova	Mine	Rhinolophus ferrumequinum	Ad	F	no
0CJ003639	2015-05-18	Somova	Mine	Miniopterus schreibersii	Ad	M	yes									1
0CJ003640	2015-05-18	Somova	Mine	Miniopterus schreibersii	Ad	M	no
0CJ003641	2015-05-18	Somova	Mine	Rhinolophus ferrumequinum	Ad	F	no
0CJ003642	2015-05-18	Somova	Mine	Miniopterus schreibersii	Ad	F	no
0CJ003643	2015-05-18	Somova	Mine	Miniopterus schreibersii	Ad	M	no
0CJ003644	2015-05-18	Somova	Mine	Rhinolophus mehelyi	Ad	F	yes								1
0CJ003645	2015-05-18	Somova	Mine	Miniopterus schreibersii	Ad	M	no
0CJ003646	2015-05-18	Somova	Mine	Miniopterus schreibersii	Ad	F	no
0CJ003647	2015-05-18	Somova	Mine	Miniopterus schreibersii	Ad	M	no
0CJ003648	2015-05-18	Somova	Mine	Rhinolophus ferrumequinum	Ad	F	no
0CJ003649	2015-05-18	Somova	Mine	Rhinolophus ferrumequinum	Ad	M	no
0CJ003736	2015-07-11	Somova	Mine	Rhinolophus ferrumequinum	Ad	M	no
0CJ003737	2015-07-11	Somova	Mine	Miniopterus schreibersii	Ad	M	yes						1				1
0CJ003738	2015-07-11	Somova	Mine	Miniopterus schreibersii	Ad	M	yes									1
0CJ003739	2015-07-11	Somova	Mine	Miniopterus schreibersii	Ad	M	yes						1			1
0CJ003740	2015-07-11	Somova	Mine	Miniopterus schreibersii	Ad	M	yes									1
0CJ003741	2015-07-11	Somova	Mine	Myotis daubentonii	Ad	M	no
0CJ003742	2015-07-11	Somova	Mine	Miniopterus schreibersii	Ad	M	yes									1
0CJ003743	2015-07-11	Somova	Mine	Miniopterus schreibersii	Ad	M	no
0CJ003744	2015-07-11	Somova	Mine	Myotis daubentonii	Ad	M	no
0CJ003745	2015-07-11	Somova	Mine	Miniopterus schreibersii	Ad	M	yes									1
0CJ003746	2015-07-11	Somova	Mine	Miniopterus schreibersii	Ad	M	no
0CJ003747	2015-07-11	Somova	Mine	Miniopterus schreibersii	Ad	M	no
0CJ003748	2015-07-11	Somova	Mine	Miniopterus schreibersii	Ad	M	no
0CJ003749	2015-07-11	Somova	Mine	Miniopterus schreibersii	Ad	M	yes									1
0CJ003750	2015-07-11	Somova	Mine	Miniopterus schreibersii	Ad	M	yes						3
0CJ003751	2015-07-11	Somova	Mine	Miniopterus schreibersii	Ad	M	yes						2
0CJ003752	2015-07-11	Somova	Mine	Myotis daubentonii	Ad	M	no
0CJ003753	2015-07-11	Somova	Mine	Miniopterus schreibersii	Ad	M	yes						3
0CJ003754	2015-07-11	Somova	Mine	Miniopterus schreibersii	Ad	M	no
0CJ003755	2015-07-11	Somova	Mine	Myotis daubentonii	Ad	M	no
0CJ003756	2015-07-11	Somova	Mine	Miniopterus schreibersii	Ad	M	yes									2
0CJ003757	2015-07-11	Somova	Mine	Miniopterus schreibersii	Ad	M	yes						4
0CJ003758	2015-07-11	Somova	Mine	Myotis daubentonii	Ad	M	no
0CJ003759	2015-07-11	Somova	Mine	Rhinolophus ferrumequinum	Ad	M	no
0CJ003760	2015-07-11	Somova	Mine	Myotis capaccinii	Ad	M	no
0CJ003761	2015-07-11	Somova	Mine	Myotis capaccinii	Ad	F	no
0CJ003762	2015-07-11	Somova	Mine	Myotis daubentonii	Ad	M	no
0CJ003763	2015-07-11	Somova	Mine	Myotis daubentonii	Ad	M	no
0CJ003764	2015-07-11	Somova	Mine	Myotis daubentonii	Ad	M	no
0CJ003765	2015-07-11	Somova	Mine	Miniopterus schreibersii	Ad	M	yes									1
0CJ003766	2015-07-11	Somova	Mine	Rhinolophus ferrumequinum	Ad	M	no
0CJ003767	2015-07-11	Somova	Mine	Myotis daubentonii	Ad	M	yes			1
0CJ003768	2015-07-11	Somova	Mine	Myotis daubentonii	Ad	M	yes			1
0CJ003769	2015-07-11	Somova	Mine	Myotis daubentonii	Ad	M	no
0CJ004152	2015-09-07	Betfia	Cave	Miniopterus schreibersii	Ad	M	yes									1
0CJ004153	2015-09-07	Betfia	Cave	Myotis blythii	Ad	M	no
0CJ004154	2015-09-07	Betfia	Cave	Myotis myotis	Ad	F	yes				2						1
0CJ004155	2015-09-07	Betfia	Cave	Myotis myotis	Ad	F	yes										2
0CJ004156	2015-09-07	Betfia	Cave	Myotis myotis	Ad	F	yes				12						4
0CJ004157	2015-09-07	Betfia	Cave	Myotis myotis	Ad	M	yes				1
0CJ004158	2015-09-07	Betfia	Cave	Myotis myotis	Ad	F	yes							1
0CJ004159	2015-09-07	Betfia	Cave	Myotis myotis	Ad	F	yes										1
0CJ004160	2015-09-07	Betfia	Cave	Myotis blythii	Ad	F	yes										1
0CJ004161	2015-09-07	Betfia	Cave	Miniopterus schreibersii	Ad	M	yes									1
0CJ004162	2015-09-07	Betfia	Cave	Myotis myotis	Ad	F	yes										2
0CJ004163	2015-09-07	Betfia	Cave	Myotis myotis	Ad	F	yes										4
0CJ004164	2015-09-07	Betfia	Cave	Miniopterus schreibersii	Ad	M	no
0CJ004165	2015-09-07	Betfia	Cave	Myotis blythii	Ad	F	yes			1							2
0CJ004166	2015-09-07	Betfia	Cave	Miniopterus schreibersii	Ad	M	yes									2
0CJ004167	2015-09-07	Betfia	Cave	Miniopterus schreibersii	Ad	M	yes						2
0CJ004168	2015-09-07	Betfia	Cave	Miniopterus schreibersii	Ad	M	yes						1
0CJ004169	2015-09-07	Betfia	Cave	Miniopterus schreibersii	Ad	F	yes						1			1
0CJ004170	2015-09-07	Betfia	Cave	Miniopterus schreibersii	Ad	F	yes						1
0CJ004171	2015-09-07	Betfia	Cave	Myotis myotis	Ad	M	no
0CJ004172	2015-09-07	Betfia	Cave	Miniopterus schreibersii	Ad	M	yes									1
0CJ004173	2015-09-07	Betfia	Cave	Miniopterus schreibersii	Ad	M	yes									1
0CJ004174	2015-09-07	Betfia	Cave	Miniopterus schreibersii	Ad	F	yes						1
0CJ004175	2015-09-07	Betfia	Cave	Miniopterus schreibersii	Ad	M	yes						2
0CJ004179	2015-09-10	Roșia	Mine	Myotis daubentonii	Ad	M	yes			1
0CJ004180	2015-09-10	Roșia	Mine	Barbastella barbastellus	Ad	M	no
0CJ004181	2015-09-10	Roșia	Mine	Barbastella barbastellus	Ad	M	no
0CJ004182	2015-09-10	Roșia	Mine	Myotis daubentonii	Ad	M	yes			1
0CJ004183	2015-09-10	Roșia	Mine	Rhinolophus ferrumequinum	Sad	F	no
0CJ004184	2015-09-10	Roșia	Mine	Myotis nattereri	Ad	M	yes		2
0CJ004185	2015-09-10	Roșia	Mine	Rhinolophus ferrumequinum	Ad	M	no
0CJ004214	2015-09-15	Băile Herculane	Cave	Rhinolophus euryale	Ad	M	no
0CJ004220	2015-09-15	Băile Herculane	Cave	Rhinolophus mehelyi	Ad	M	yes								1
0CJ004221	2015-09-15	Băile Herculane	Cave	Rhinolophus mehelyi	Ad	F	yes								2
0CJ004222	2015-09-15	Băile Herculane	Cave	Rhinolophus mehelyi	Ad	F	yes								1
0CJ004223	2015-09-15	Băile Herculane	Cave	Rhinolophus euryale	Ad	M	yes								2
0CJ004224	2015-09-15	Băile Herculane	Cave	Rhinolophus euryale	Ad	F	yes								4
0CJ004225	2015-09-15	Băile Herculane	Cave	Rhinolophus blasii	Ad	F	yes								2
0CJ004226	2015-09-15	Băile Herculane	Cave	Rhinolophus blasii	Ad	M	yes								1
0CJ004227	2015-09-15	Băile Herculane	Cave	Rhinolophus blasii	Ad	M	yes								2
0CJ004228	2015-09-15	Băile Herculane	Cave	Miniopterus schreibersii	Ad	M	yes						1			1
0CJ004279	2015-09-22	Somova	Mine	Rhinolophus mehelyi	Ad	M	yes								2
0CJ004280	2015-09-22	Somova	Mine	Myotis daubentonii	Ad	M	no
0CJ004281	2015-09-22	Somova	Mine	Myotis daubentonii	Ad	M	yes			1
0CJ004282	2015-09-22	Somova	Mine	Myotis daubentonii	Ad	M	yes			5
0CJ004283	2015-09-22	Somova	Mine	Miniopterus schreibersii	Ad	M	yes						2
0CJ004284	2015-09-22	Somova	Mine	Myotis daubentonii	Ad	M	no
0CJ004285	2015-09-22	Somova	Mine	Myotis daubentonii	Ad	M	yes			1
0CJ004286	2015-09-22	Somova	Mine	Myotis daubentonii	Ad	M	yes			1
0CJ004287	2015-09-22	Somova	Mine	Myotis daubentonii	Ad	M	no
0CJ004288	2015-09-22	Somova	Mine	Myotis daubentonii	Ad	M	no
0CJ004289	2015-09-22	Somova	Mine	Myotis daubentonii	Ad	M	yes			1
0CJ004290	2015-09-22	Somova	Mine	Miniopterus schreibersii	Sad	F	yes									1
0CJ004291	2015-09-22	Somova	Mine	Myotis daubentonii	Ad	M	yes			2
0CJ004292	2015-09-22	Somova	Mine	Myotis daubentonii	Ad	M	no
0CJ004293	2015-09-22	Somova	Mine	Myotis daubentonii	Ad	M	yes			3
0CJ004294	2015-09-22	Somova	Mine	Miniopterus schreibersii	Sad	F	yes						1
0CJ004295	2015-09-22	Somova	Mine	Myotis daubentonii	Ad	M	yes			3
0CJ004296	2015-09-22	Somova	Mine	Eptesicus serotinus	Ad	M	no
0CJ004297	2015-09-22	Somova	Mine	Myotis daubentonii	Ad	M	yes			1
0CJ004298	2015-09-22	Somova	Mine	Eptesicus serotinus	Ad	M	no
0CJ004299	2015-09-22	Somova	Mine	Eptesicus serotinus	Ad	F	no
0CJ004300	2015-09-22	Somova	Mine	Myotis daubentonii	Ad	M	yes			1
0CJ004301	2015-09-22	Somova	Mine	Myotis daubentonii	Ad	M	no
0CJ004302	2015-09-22	Somova	Mine	Miniopterus schreibersii	Sad	M	yes									1
0CJ004303	2015-09-22	Somova	Mine	Miniopterus schreibersii	Ad	M	yes						1
0CJ004304	2015-09-22	Somova	Mine	Rhinolophus mehelyi	Ad	F	no
0CJ004305	2015-09-22	Somova	Mine	Miniopterus schreibersii	Ad	F	no
0CJ004306	2015-09-22	Somova	Mine	Myotis daubentonii	Ad	M	yes			1
0CJ004307	2015-09-22	Somova	Mine	Miniopterus schreibersii	Ad	M	yes			1
0CJ004308	2015-09-22	Somova	Mine	Miniopterus schreibersii	Ad	M	yes						1
0CJ004309	2015-09-22	Somova	Mine	Myotis daubentonii	Ad	M	no
0CJ004310	2015-09-22	Somova	Mine	Miniopterus schreibersii	Ad	F	yes									1
0CJ004311	2015-09-22	Somova	Mine	Miniopterus schreibersii	Ad	M	yes									1
0CJ004312	2015-09-22	Somova	Mine	Miniopterus schreibersii	Ad	M	yes						1			1
0CJ004313	2015-09-22	Somova	Mine	Miniopterus schreibersii	Sad	M	no
0CJ004314	2015-09-22	Somova	Mine	Miniopterus schreibersii	Ad	M	yes									1
0CJ004315	2015-09-22	Somova	Mine	Miniopterus schreibersii	Ad	F	yes									1
0CJ004316	2015-09-22	Somova	Mine	Miniopterus schreibersii	Ad	M	yes						1
0CJ004317	2015-09-22	Somova	Mine	Miniopterus schreibersii	Ad	F	yes						1			1
0CJ004318	2015-09-22	Somova	Mine	Rhinolophus ferrumequinum	Ad	F	yes								1
0CJ004319	2015-09-22	Somova	Mine	Miniopterus schreibersii	Ad	M	no
0CJ004320	2015-09-22	Somova	Mine	Rhinolophus mehelyi	Ad	F	yes								2
0CJ004321	2015-09-22	Somova	Mine	Miniopterus schreibersii	Ad	M	yes						1			3
0CJ004322	2015-09-22	Somova	Mine	Miniopterus schreibersii	Ad	M	yes									1
0CJ004323	2015-09-22	Somova	Mine	Miniopterus schreibersii	Ad	M	yes									3
0CJ004324	2015-09-22	Somova	Mine	Miniopterus schreibersii	Ad	M	yes									1
0CJ004325	2015-09-22	Somova	Mine	Miniopterus schreibersii	Ad	M	yes									2
0CJ004326	2015-09-22	Somova	Mine	Rhinolophus mehelyi	Ad	M	no
0CJ004327	2015-09-22	Somova	Mine	Miniopterus schreibersii	Ad	M	no
0CJ004328	2015-09-22	Somova	Mine	Miniopterus schreibersii	Ad	M	yes						3
0CJ004329	2015-09-22	Somova	Mine	Miniopterus schreibersii	Ad	M	yes									1
0CJ004330	2015-09-22	Somova	Mine	Miniopterus schreibersii	Ad	M	yes									1
0CJ004331	2015-09-22	Somova	Mine	Miniopterus schreibersii	Ad	M	yes									2
0CJ004332	2015-09-22	Somova	Mine	Miniopterus schreibersii	Ad	M	yes						1
0CJ004333	2015-09-22	Somova	Mine	Myotis nattereri	Ad	M	no
0CJ004334	2015-09-22	Somova	Mine	Miniopterus schreibersii	Ad	M	no
0CJ004335	2015-09-22	Somova	Mine	Miniopterus schreibersii	Ad	M	yes						1
0CJ004336	2015-09-22	Somova	Mine	Rhinolophus ferrumequinum	Ad	F	yes								2
0CJ004337	2015-09-23	Gura Dobrogei	Cave	Miniopterus schreibersii	Ad	F	yes						1
0CJ004338	2015-09-23	Gura Dobrogei	Cave	Miniopterus schreibersii	Ad	M	yes						2			1
0CJ004339	2015-09-23	Gura Dobrogei	Cave	Miniopterus schreibersii	Ad	M	yes									1
0CJ004340	2015-09-23	Gura Dobrogei	Cave	Miniopterus schreibersii	Ad	M	yes									2
0CJ004341	2015-09-23	Gura Dobrogei	Cave	Miniopterus schreibersii	Ad	F	no
0CJ004342	2015-09-23	Gura Dobrogei	Cave	Miniopterus schreibersii	Ad	M	yes						1
0CJ004343	2015-09-23	Gura Dobrogei	Cave	Miniopterus schreibersii	Ad	F	yes						1
0CJ004344	2015-09-23	Gura Dobrogei	Cave	Miniopterus schreibersii	Ad	F	no
0CJ004345	2015-09-23	Gura Dobrogei	Cave	Miniopterus schreibersii	Ad	F	yes						1			1
0CJ004346	2015-09-23	Gura Dobrogei	Cave	Miniopterus schreibersii	Ad	F	no
0CJ004347	2015-09-23	Gura Dobrogei	Cave	Miniopterus schreibersii	Ad	F	yes									3
0CJ004348	2015-09-23	Gura Dobrogei	Cave	Miniopterus schreibersii	Ad	F	yes						1
0CJ004349	2015-09-23	Gura Dobrogei	Cave	Miniopterus schreibersii	Ad	M	no
0CJ004350	2015-09-23	Gura Dobrogei	Cave	Miniopterus schreibersii	Ad	M	yes						1			1
0CJ004351	2015-09-23	Gura Dobrogei	Cave	Rhinolophus ferrumequinum	Sad	F	no
0CJ004352	2015-09-23	Gura Dobrogei	Cave	Miniopterus schreibersii	Ad	M	yes									1
0CJ004353	2015-09-23	Gura Dobrogei	Cave	Myotis daubentonii	Ad	F	no
0CJ004354	2015-09-23	Gura Dobrogei	Cave	Miniopterus schreibersii	Sad	M	yes						1
0CJ004355	2015-09-23	Gura Dobrogei	Cave	Miniopterus schreibersii	Ad	F	no
0CJ004356	2015-09-23	Gura Dobrogei	Cave	Miniopterus schreibersii	Ad	F	yes						1
0CJ004357	2015-09-23	Gura Dobrogei	Cave	Miniopterus schreibersii	Ad	F	yes									1
0CJ004358	2015-09-23	Gura Dobrogei	Cave	Miniopterus schreibersii	Ad	F	yes						1
0CJ004359	2015-09-23	Gura Dobrogei	Cave	Miniopterus schreibersii	Ad	M	yes						1
0CJ004360	2015-09-23	Gura Dobrogei	Cave	Miniopterus schreibersii	Ad	M	no
0CJ004361	2015-09-23	Gura Dobrogei	Cave	Miniopterus schreibersii	Ad	M	yes						1
0CJ004362	2015-09-23	Gura Dobrogei	Cave	Miniopterus schreibersii	Ad	M	no
0CJ004363	2015-09-23	Gura Dobrogei	Cave	Miniopterus schreibersii	Ad	F	no
0CJ004364	2015-09-23	Gura Dobrogei	Cave	Miniopterus schreibersii	Ad	M	yes						1			3
0CJ004365	2015-09-23	Gura Dobrogei	Cave	Miniopterus schreibersii	Sad	F	no
0CJ004366	2015-09-23	Gura Dobrogei	Cave	Miniopterus schreibersii	Ad	F	no
0CJ004367	2015-09-23	Gura Dobrogei	Cave	Myotis daubentonii	Ad	F	yes			1
0CJ004368	2015-09-23	Gura Dobrogei	Cave	Myotis daubentonii	Ad	M	no
0CJ004369	2015-09-23	Gura Dobrogei	Cave	Miniopterus schreibersii	Ad	F	yes									1
0CJ004370	2015-09-23	Gura Dobrogei	Cave	Myotis daubentonii	Ad	F	no
0CJ004371	2015-09-23	Gura Dobrogei	Cave	Myotis blythii	Ad	M	yes						1			2
0CJ004372	2015-09-23	Gura Dobrogei	Cave	Myotis blythii	Ad	F	yes							2
0CJ004373	2015-09-23	Gura Dobrogei	Cave	Miniopterus schreibersii	Ad	F	yes									1
0CJ004374	2015-09-23	Gura Dobrogei	Cave	Miniopterus schreibersii	Ad	M	yes									1
0CJ004375	2015-09-23	Gura Dobrogei	Cave	Miniopterus schreibersii	Ad	F	yes									1
0CJ004376	2015-09-23	Gura Dobrogei	Cave	Myotis blythii	Ad	F	yes			1
0CJ004377	2015-09-23	Gura Dobrogei	Cave	Eptesicus serotinus	Ad	F	no
0CJ004378	2015-09-23	Gura Dobrogei	Cave	Miniopterus schreibersii	Ad	F	no
0CJ004379	2015-09-23	Gura Dobrogei	Cave	Miniopterus schreibersii	Ad	M	yes						2			1
0CJ004380	2015-09-23	Gura Dobrogei	Cave	Miniopterus schreibersii	Ad	M	no
0CJ004381	2015-09-23	Gura Dobrogei	Cave	Miniopterus schreibersii	Ad	F	no
0CJ004382	2015-09-23	Gura Dobrogei	Cave	Miniopterus schreibersii	Ad	F	yes									1
0CJ004383	2015-09-23	Gura Dobrogei	Cave	Miniopterus schreibersii	Ad	M	yes						1
0CJ004384	2015-09-23	Gura Dobrogei	Cave	Miniopterus schreibersii	Ad	F	yes									1
0CJ004385	2015-09-23	Gura Dobrogei	Cave	Miniopterus schreibersii	Ad	M	yes						1
0CJ004386	2015-09-23	Gura Dobrogei	Cave	Miniopterus schreibersii	Ad	M	yes									4
0CJ004387	2015-09-23	Gura Dobrogei	Cave	Myotis blythii	Ad	M	no
0CJ004388	2015-09-24	Somova	Mine	Myotis daubentonii	Ad	M	yes			1
0CJ004389	2015-09-24	Somova	Mine	Miniopterus schreibersii	Ad	M	yes						1
0CJ004390	2015-09-24	Somova	Mine	Miniopterus schreibersii	Ad	M	yes						2
0CJ004391	2015-09-24	Somova	Mine	Myotis daubentonii	Ad	M	yes			1
0CJ004392	2015-09-24	Somova	Mine	Myotis daubentonii	Ad	F	yes			1
0CJ004393	2015-09-24	Somova	Mine	Myotis daubentonii	Ad	M	yes			1
0CJ004394	2015-09-24	Somova	Mine	Miniopterus schreibersii	Ad	M	yes			1
0CJ004395	2015-09-24	Somova	Mine	Miniopterus schreibersii	Ad	F	yes									1
0CJ004442	2015-10-02	Betfia	Cave	Myotis myotis	Ad	F	yes										2
0CJ004443	2015-10-02	Betfia	Cave	Miniopterus schreibersii	Sad	F	yes						2
0CJ004444	2015-10-02	Betfia	Cave	Miniopterus schreibersii	Sad	M	yes						2
0CJ004445	2015-10-02	Betfia	Cave	Myotis blythii	Sad	F	yes										1
0CJ004446	2015-10-02	Betfia	Cave	Myotis blythii	Ad	F	yes										1
0CJ004447	2015-10-02	Betfia	Cave	Myotis myotis	Ad	F	yes										1
0CJ004448	2015-10-02	Betfia	Cave	Myotis myotis	Ad	F	yes										1
0CJ004449	2015-10-02	Betfia	Cave	Myotis myotis	Sad	F	yes				2						2
0CJ004450	2015-10-02	Betfia	Cave	Myotis myotis	Sad	F	yes										2
0CJ004451	2015-10-02	Betfia	Cave	Myotis myotis	Sad	M	yes				3
0CJ004452	2015-10-02	Betfia	Cave	Miniopterus schreibersii	Sad	M	yes			1			1			5	1
0CJ004453	2015-10-02	Betfia	Cave	Myotis myotis	Sad	F	yes										1
0CJ004908	2016-01-14	Gura Dobrogei	Cave	Myotis blythii	Ad	F	no
0CJ004909	2016-01-14	Gura Dobrogei	Cave	Myotis blythii	Ad	F	no
0CJ005100	2016-04-11	Canaraua Fetii	Mine	Rhinolophus mehelyi	Ad	F	no
0CJ005101	2016-04-11	Canaraua Fetii	Mine	Miniopterus schreibersii	Ad	M	no
0CJ005102	2016-04-11	Canaraua Fetii	Mine	Rhinolophus mehelyi	Ad	M	no
0CJ005103	2016-04-11	Canaraua Fetii	Mine	Rhinolophus mehelyi	Ad	M	no
0CJ005104	2016-04-11	Canaraua Fetii	Mine	Rhinolophus mehelyi	Ad	M	no
0CJ005105	2016-04-11	Canaraua Fetii	Mine	Rhinolophus mehelyi	Ad	F	yes								1
0CJ005106	2016-04-11	Canaraua Fetii	Mine	Rhinolophus mehelyi	Ad	F	no
0CJ005107	2016-04-11	Canaraua Fetii	Mine	Miniopterus schreibersii	Ad	F	no
0CJ005108	2016-04-11	Canaraua Fetii	Mine	Miniopterus schreibersii	Ad	F	yes						1
0CJ005109	2016-04-11	Canaraua Fetii	Mine	Miniopterus schreibersii	Ad	F	no
0CJ005110	2016-04-11	Canaraua Fetii	Mine	Miniopterus schreibersii	Ad	F	yes									3
0CJ005111	2016-04-11	Canaraua Fetii	Mine	Miniopterus schreibersii	Ad	F	no
0CJ005112	2016-04-11	Canaraua Fetii	Mine	Miniopterus schreibersii	Ad	F	no
0CJ005113	2016-04-11	Canaraua Fetii	Mine	Miniopterus schreibersii	Ad	F	no
0CJ005114	2016-04-11	Canaraua Fetii	Mine	Miniopterus schreibersii	Ad	F	no
0CJ005115	2016-04-11	Canaraua Fetii	Mine	Miniopterus schreibersii	Ad	F	no
0CJ005116	2016-04-11	Canaraua Fetii	Mine	Miniopterus schreibersii	Ad	M	no
0CJ005117	2016-04-11	Canaraua Fetii	Mine	Miniopterus schreibersii	Ad	F	no
0CJ005118	2016-04-11	Canaraua Fetii	Mine	Miniopterus schreibersii	Ad	M	no
0CJ005119	2016-04-11	Canaraua Fetii	Mine	Miniopterus schreibersii	Ad	F	no
0CJ005120	2016-04-11	Canaraua Fetii	Mine	Miniopterus schreibersii	Ad	F	no
0CJ005121	2016-04-11	Canaraua Fetii	Mine	Miniopterus schreibersii	Ad	M	yes									1
0CJ005122	2016-04-11	Canaraua Fetii	Mine	Miniopterus schreibersii	Ad	M	no
0CJ005123	2016-04-11	Canaraua Fetii	Mine	Miniopterus schreibersii	Ad	F	no
0CJ005124	2016-04-11	Canaraua Fetii	Mine	Miniopterus schreibersii	Ad	F	no
0CJ005125	2016-04-11	Canaraua Fetii	Mine	Miniopterus schreibersii	Ad	M	no
0CJ005126	2016-04-11	Canaraua Fetii	Mine	Miniopterus schreibersii	Ad	F	no
0CJ005127	2016-04-11	Canaraua Fetii	Mine	Miniopterus schreibersii	Ad	F	no
0CJ005128	2016-04-11	Canaraua Fetii	Mine	Miniopterus schreibersii	Ad	F	no
0CJ005129	2016-04-11	Canaraua Fetii	Mine	Miniopterus schreibersii	Ad	F	no
0CJ005130	2016-04-11	Canaraua Fetii	Mine	Miniopterus schreibersii	Ad	F	no
0CJ005131	2016-04-11	Canaraua Fetii	Mine	Miniopterus schreibersii	Ad	F	no
0CJ005132	2016-04-11	Canaraua Fetii	Mine	Miniopterus schreibersii	Ad	F	no
0CJ005133	2016-04-11	Canaraua Fetii	Mine	Miniopterus schreibersii	Ad	F	yes									2
0CJ005134	2016-04-11	Canaraua Fetii	Mine	Miniopterus schreibersii	Ad	F	no
0CJ005135	2016-04-11	Canaraua Fetii	Mine	Miniopterus schreibersii	Ad	F	no
0CJ005136	2016-04-11	Canaraua Fetii	Mine	Miniopterus schreibersii	Ad	M	no
0CJ005137	2016-04-11	Canaraua Fetii	Mine	Miniopterus schreibersii	Ad	F	no
0CJ005138	2016-04-11	Canaraua Fetii	Mine	Miniopterus schreibersii	Ad	F	yes									1
0CJ005139	2016-04-11	Canaraua Fetii	Mine	Miniopterus schreibersii	Ad	F	yes									1
0CJ005140	2016-04-11	Canaraua Fetii	Mine	Miniopterus schreibersii	Ad	F	no
0CJ005141	2016-04-11	Canaraua Fetii	Mine	Miniopterus schreibersii	Ad	F	no
0CJ005142	2016-04-11	Canaraua Fetii	Mine	Miniopterus schreibersii	Ad	F	no
0CJ005143	2016-04-11	Canaraua Fetii	Mine	Miniopterus schreibersii	Ad	M	no
0CJ005144	2016-04-11	Canaraua Fetii	Mine	Miniopterus schreibersii	Ad	F	yes									1
0CJ005145	2016-04-11	Canaraua Fetii	Mine	Miniopterus schreibersii	Ad	M	no
0CJ005146	2016-04-11	Canaraua Fetii	Mine	Miniopterus schreibersii	Ad	F	no
0CJ005147	2016-04-11	Canaraua Fetii	Mine	Miniopterus schreibersii	Ad	F	no
0CJ005148	2016-04-11	Canaraua Fetii	Mine	Miniopterus schreibersii	Ad	F	yes									1
0CJ005149	2016-04-11	Canaraua Fetii	Mine	Miniopterus schreibersii	Ad	F	no
0CJ005150	2016-04-11	Canaraua Fetii	Mine	Miniopterus schreibersii	Ad	F	no
0CJ005151	2016-04-11	Canaraua Fetii	Mine	Miniopterus schreibersii	Ad	F	no
0CJ005152	2016-04-11	Canaraua Fetii	Mine	Miniopterus schreibersii	Ad	F	no
0CJ005153	2016-04-11	Canaraua Fetii	Mine	Miniopterus schreibersii	Ad	M	no
0CJ005154	2016-04-11	Canaraua Fetii	Mine	Miniopterus schreibersii	Ad	F	no
0CJ005155	2016-04-11	Canaraua Fetii	Mine	Miniopterus schreibersii	Ad	F	no
0CJ005156	2016-04-11	Canaraua Fetii	Mine	Miniopterus schreibersii	Ad	F	no
0CJ005157	2016-04-11	Canaraua Fetii	Mine	Miniopterus schreibersii	Ad	F	no
0CJ005158	2016-04-11	Canaraua Fetii	Mine	Miniopterus schreibersii	Ad	F	no
0CJ005159	2016-04-11	Canaraua Fetii	Mine	Miniopterus schreibersii	Ad	F	no
0CJ005160	2016-04-11	Canaraua Fetii	Mine	Miniopterus schreibersii	Ad	F	no
0CJ005161	2016-04-11	Canaraua Fetii	Mine	Miniopterus schreibersii	Ad	F	no
0CJ005162	2016-04-11	Canaraua Fetii	Mine	Miniopterus schreibersii	Ad	F	no
0CJ005163	2016-04-11	Canaraua Fetii	Mine	Miniopterus schreibersii	Ad	F	yes									1
0CJ005164	2016-04-11	Canaraua Fetii	Mine	Miniopterus schreibersii	Ad	F	yes									1
0CJ005165	2016-04-11	Canaraua Fetii	Mine	Miniopterus schreibersii	Ad	F	yes						1
0CJ005166	2016-04-11	Canaraua Fetii	Mine	Miniopterus schreibersii	Ad	M	yes									1
0CJ005167	2016-04-11	Canaraua Fetii	Mine	Miniopterus schreibersii	Ad	F	no
0CJ005168	2016-04-11	Canaraua Fetii	Mine	Miniopterus schreibersii	Ad	F	no
0CJ005169	2016-04-11	Canaraua Fetii	Mine	Miniopterus schreibersii	Ad	F	no
0CJ005170	2016-04-11	Canaraua Fetii	Mine	Miniopterus schreibersii	Ad	F	yes									1
0CJ005171	2016-04-11	Canaraua Fetii	Mine	Miniopterus schreibersii	Ad	F	yes									1
0CJ005172	2016-04-11	Canaraua Fetii	Mine	Miniopterus schreibersii	Ad	F	no
0CJ005173	2016-04-11	Canaraua Fetii	Mine	Miniopterus schreibersii	Ad	F	no
0CJ005174	2016-04-11	Canaraua Fetii	Mine	Miniopterus schreibersii	Ad	F	yes									1
0CJ005175	2016-04-11	Canaraua Fetii	Mine	Miniopterus schreibersii	Ad	F	no
0CJ005176	2016-04-11	Canaraua Fetii	Mine	Miniopterus schreibersii	Ad	M	no
0CJ005177	2016-04-11	Canaraua Fetii	Mine	Miniopterus schreibersii	Ad	F	no
0CJ005178	2016-04-11	Canaraua Fetii	Mine	Miniopterus schreibersii	Ad	F	yes									1
0CJ005179	2016-04-11	Canaraua Fetii	Mine	Miniopterus schreibersii	Ad	F	no
0CJ005180	2016-04-11	Canaraua Fetii	Mine	Miniopterus schreibersii	Ad	F	yes						1
0CJ005181	2016-04-11	Canaraua Fetii	Mine	Miniopterus schreibersii	Ad	F	no
0CJ005182	2016-04-11	Canaraua Fetii	Mine	Miniopterus schreibersii	Ad	F	no
0CJ005183	2016-04-11	Canaraua Fetii	Mine	Miniopterus schreibersii	Ad	F	yes									1
0CJ005184	2016-04-11	Canaraua Fetii	Mine	Miniopterus schreibersii	Ad	F	no
0CJ005185	2016-04-11	Canaraua Fetii	Mine	Miniopterus schreibersii	Ad	M	no
0CJ005186	2016-04-11	Canaraua Fetii	Mine	Miniopterus schreibersii	Ad	F	no
0CJ005187	2016-04-11	Canaraua Fetii	Mine	Miniopterus schreibersii	Ad	M	no
0CJ005188	2016-04-11	Canaraua Fetii	Mine	Miniopterus schreibersii	Ad	F	no
0CJ005189	2016-04-11	Canaraua Fetii	Mine	Miniopterus schreibersii	Ad	M	no
0CJ005190	2016-04-11	Canaraua Fetii	Mine	Miniopterus schreibersii	Ad	F	no
0CJ005191	2016-04-11	Canaraua Fetii	Mine	Miniopterus schreibersii	Ad	F	no
0CJ005192	2016-04-11	Canaraua Fetii	Mine	Miniopterus schreibersii	Ad	F	no
0CJ005193	2016-04-11	Canaraua Fetii	Mine	Miniopterus schreibersii	Ad	F	yes									1
0CJ005194	2016-04-11	Canaraua Fetii	Mine	Miniopterus schreibersii	Ad	M	yes									1
0CJ005195	2016-04-11	Canaraua Fetii	Mine	Miniopterus schreibersii	Ad	F	no
0CJ005196	2016-04-11	Canaraua Fetii	Mine	Miniopterus schreibersii	Ad	F	no
0CJ005197	2016-04-11	Canaraua Fetii	Mine	Miniopterus schreibersii	Ad	M	no
0CJ005198	2016-04-11	Canaraua Fetii	Mine	Miniopterus schreibersii	Ad	F	no
0CJ005199	2016-04-11	Canaraua Fetii	Mine	Miniopterus schreibersii	Ad	F	no
0CJ005200	2016-04-11	Canaraua Fetii	Mine	Miniopterus schreibersii	Ad	M	no
0CJ005201	2016-04-11	Canaraua Fetii	Mine	Miniopterus schreibersii	Ad	F	yes									1
0CJ005202	2016-04-11	Canaraua Fetii	Mine	Miniopterus schreibersii	Ad	F	no
0CJ005203	2016-04-11	Canaraua Fetii	Mine	Miniopterus schreibersii	Ad	F	yes						1
0CJ005204	2016-04-11	Canaraua Fetii	Mine	Miniopterus schreibersii	Ad	M	no
0CJ005205	2016-04-11	Canaraua Fetii	Mine	Miniopterus schreibersii	Ad	F	no
0CJ005206	2016-04-11	Canaraua Fetii	Mine	Miniopterus schreibersii	Ad	F	yes									1
0CJ005207	2016-04-11	Canaraua Fetii	Mine	Miniopterus schreibersii	Ad	F	no
0CJ005208	2016-04-11	Canaraua Fetii	Mine	Miniopterus schreibersii	Ad	F	no
0CJ005209	2016-04-11	Canaraua Fetii	Mine	Miniopterus schreibersii	Ad	F	no
0CJ005210	2016-04-11	Canaraua Fetii	Mine	Miniopterus schreibersii	Ad	F	no
0CJ005211	2016-04-11	Canaraua Fetii	Mine	Miniopterus schreibersii	Ad	F	yes									1
0CJ005212	2016-04-11	Canaraua Fetii	Mine	Rhinolophus mehelyi	Ad	F	yes								1
0CJ005213	2016-04-11	Canaraua Fetii	Mine	Miniopterus schreibersii	Ad	M	yes									1
0CJ005214	2016-04-11	Canaraua Fetii	Mine	Rhinolophus ferrumequinum	Ad	F	no
0CJ005215	2016-04-11	Canaraua Fetii	Mine	Rhinolophus mehelyi	Ad	F	no
0CJ005216	2016-04-11	Canaraua Fetii	Mine	Rhinolophus mehelyi	Ad	F	no
0CJ005217	2016-04-11	Canaraua Fetii	Mine	Rhinolophus mehelyi	Ad	F	yes								2
0CJ005218	2016-04-11	Canaraua Fetii	Mine	Miniopterus schreibersii	Ad	F	no
0CJ005219	2016-04-11	Canaraua Fetii	Mine	Miniopterus schreibersii	Ad	F	yes									1
0CJ005220	2016-04-11	Canaraua Fetii	Mine	Miniopterus schreibersii	Ad	F	no
0CJ005221	2016-04-11	Canaraua Fetii	Mine	Miniopterus schreibersii	Ad	M	no
0CJ005222	2016-04-11	Canaraua Fetii	Mine	Miniopterus schreibersii	Ad	M	no
0CJ005223	2016-04-11	Canaraua Fetii	Mine	Miniopterus schreibersii	Ad	F	no
0CJ005224	2016-04-11	Canaraua Fetii	Mine	Rhinolophus mehelyi	Ad	M	no
0CJ005225	2016-04-11	Canaraua Fetii	Mine	Myotis myotis	Ad	F	yes										1
0CJ005226	2016-04-11	Canaraua Fetii	Mine	Myotis myotis	Ad	F	yes										1
0CJ005227	2016-04-11	Canaraua Fetii	Mine	Miniopterus schreibersii	Ad	M	no
0CJ005228	2016-04-11	Canaraua Fetii	Mine	Myotis blythii	Ad	F	no
0CJ005229	2016-04-11	Canaraua Fetii	Mine	Myotis capaccinii	Ad	F	no
0CJ005230	2016-04-11	Canaraua Fetii	Mine	Myotis myotis	Ad	F	yes										1
0CJ005231	2016-04-11	Canaraua Fetii	Mine	Miniopterus schreibersii	Ad	F	no
0CJ005232	2016-04-11	Canaraua Fetii	Mine	Miniopterus schreibersii	Ad	F	yes									2
0CJ005233	2016-04-11	Canaraua Fetii	Mine	Miniopterus schreibersii	Ad	F	no
0CJ005234	2016-04-11	Canaraua Fetii	Mine	Miniopterus schreibersii	Ad	F	no
0CJ005235	2016-04-11	Canaraua Fetii	Mine	Miniopterus schreibersii	Ad	F	yes										1
0CJ005236	2016-04-11	Canaraua Fetii	Mine	Myotis daubentonii	Ad	M	yes			1
0CJ005237	2016-04-11	Canaraua Fetii	Mine	Myotis blythii	Ad	F	yes										2
0CJ005238	2016-04-11	Canaraua Fetii	Mine	Rhinolophus mehelyi	Ad	M	no
0CJ005239	2016-04-11	Canaraua Fetii	Mine	Myotis blythii	Ad	F	yes										4
0CJ005240	2016-04-11	Canaraua Fetii	Mine	Myotis blythii	Ad	F	no
0CJ005241	2016-04-11	Canaraua Fetii	Mine	Rhinolophus mehelyi	Ad	F	no
0CJ005242	2016-04-11	Canaraua Fetii	Mine	Rhinolophus mehelyi	Ad	M	no
0CJ005243	2016-04-11	Canaraua Fetii	Mine	Rhinolophus mehelyi	Ad	M	no
0CJ005244	2016-04-11	Canaraua Fetii	Mine	Rhinolophus mehelyi	Ad	M	no
0CJ005245	2016-04-11	Canaraua Fetii	Mine	Rhinolophus ferrumequinum	Ad	F	no
0CJ005246	2016-04-11	Canaraua Fetii	Mine	Rhinolophus mehelyi	Ad	F	no
0CJ005247	2016-04-11	Canaraua Fetii	Mine	Rhinolophus mehelyi	Ad	M	no
0CJ005248	2016-04-11	Canaraua Fetii	Mine	Rhinolophus mehelyi	Ad	F	yes								1
0CJ005249	2016-04-11	Canaraua Fetii	Mine	Rhinolophus mehelyi	Ad	F	no
0CJ005250	2016-04-11	Canaraua Fetii	Mine	Myotis blythii	Ad	F	yes				1			1
0CJ005251	2016-04-11	Canaraua Fetii	Mine	Myotis myotis	Ad	F	yes										2
0CJ005252	2016-04-11	Canaraua Fetii	Mine	Rhinolophus mehelyi	Ad	F	no
0CJ005253	2016-04-11	Canaraua Fetii	Mine	Rhinolophus mehelyi	Ad	F	no
0CJ005254	2016-04-11	Canaraua Fetii	Mine	Rhinolophus mehelyi	Ad	F	no
0CJ005255	2016-04-11	Canaraua Fetii	Mine	Myotis blythii	Ad	F	yes				1
0CJ005256	2016-04-12	Canaraua Fetii	Mine	Eptesicus serotinus	Ad	M	yes								1
0CJ005257	2016-04-12	Canaraua Fetii	Mine	Myotis daubentonii	Ad	M	no
0CJ005258	2016-04-12	Canaraua Fetii	Mine	Rhinolophus ferrumequinum	Ad	M	no
0CJ005259	2016-04-12	Canaraua Fetii	Mine	Rhinolophus mehelyi	Ad	M	no
0CJ005260	2016-04-12	Canaraua Fetii	Mine	Rhinolophus mehelyi	Ad	M	no
0CJ005261	2016-04-12	Canaraua Fetii	Mine	Rhinolophus mehelyi	Ad	M	no
0CJ005262	2016-04-12	Canaraua Fetii	Mine	Rhinolophus mehelyi	Ad	M	no
0CJ005263	2016-04-12	Canaraua Fetii	Mine	Rhinolophus mehelyi	Ad	F	no
0CJ005268	2016-04-13	Pădurea Hagieni	Mine	Miniopterus schreibersii	Ad	M	no
0CJ005269	2016-04-13	Pădurea Hagieni	Mine	Miniopterus schreibersii	Ad	F	no
0CJ005270	2016-04-13	Pădurea Hagieni	Mine	Miniopterus schreibersii	Ad	M	yes									2
0CJ005271	2016-04-13	Pădurea Hagieni	Mine	Miniopterus schreibersii	Ad	F	no
0CJ005272	2016-04-13	Pădurea Hagieni	Mine	Miniopterus schreibersii	Ad	F	yes									1
0CJ005273	2016-04-13	Pădurea Hagieni	Mine	Miniopterus schreibersii	Ad	F	yes									1
0CJ005274	2016-04-13	Pădurea Hagieni	Mine	Miniopterus schreibersii	Ad	M	no
0CJ005275	2016-04-13	Pădurea Hagieni	Mine	Miniopterus schreibersii	Ad	F	no
0CJ005276	2016-04-13	Pădurea Hagieni	Mine	Miniopterus schreibersii	Ad	F	no
0CJ005277	2016-04-13	Pădurea Hagieni	Mine	Miniopterus schreibersii	Ad	M	yes									1
0CJ005278	2016-04-13	Pădurea Hagieni	Mine	Miniopterus schreibersii	Ad	F	yes									1
0CJ005279	2016-04-13	Pădurea Hagieni	Mine	Miniopterus schreibersii	Ad	F	yes									1
0CJ005280	2016-04-13	Pădurea Hagieni	Mine	Miniopterus schreibersii	Ad	F	no
0CJ005281	2016-04-13	Pădurea Hagieni	Mine	Myotis daubentonii	Ad	M	no
0CJ005282	2016-04-13	Pădurea Hagieni	Mine	Myotis daubentonii	Ad	M	no
0CJ005283	2016-04-13	Pădurea Hagieni	Mine	Miniopterus schreibersii	Ad	M	yes									1
0CJ005284	2016-04-13	Pădurea Hagieni	Mine	Miniopterus schreibersii	Ad	F	yes									1
0CJ005285	2016-04-13	Pădurea Hagieni	Mine	Miniopterus schreibersii	Ad	F	no
0CJ005286	2016-04-13	Pădurea Hagieni	Mine	Miniopterus schreibersii	Ad	M	no
0CJ005287	2016-04-13	Pădurea Hagieni	Mine	Miniopterus schreibersii	Ad	M	yes									5
0CJ005288	2016-04-13	Pădurea Hagieni	Mine	Miniopterus schreibersii	Ad	F	yes									1
0CJ005289	2016-04-13	Pădurea Hagieni	Mine	Miniopterus schreibersii	Ad	M	yes									1
0CJ005290	2016-04-13	Pădurea Hagieni	Mine	Miniopterus schreibersii	Ad	F	yes									1
0CJ005291	2016-04-13	Pădurea Hagieni	Mine	Miniopterus schreibersii	Ad	F	no
0CJ005292	2016-04-13	Pădurea Hagieni	Mine	Miniopterus schreibersii	Ad	F	yes						1
0CJ005293	2016-04-13	Pădurea Hagieni	Mine	Miniopterus schreibersii	Ad	F	no
0CJ005294	2016-04-13	Pădurea Hagieni	Mine	Miniopterus schreibersii	Ad	F	yes									1
0CJ005295	2016-04-13	Pădurea Hagieni	Mine	Miniopterus schreibersii	Ad	M	no
0CJ005296	2016-04-13	Pădurea Hagieni	Mine	Miniopterus schreibersii	Ad	M	yes						1
0CJ005297	2016-04-13	Pădurea Hagieni	Mine	Miniopterus schreibersii	Ad	F	no
0CJ005298	2016-04-13	Pădurea Hagieni	Mine	Miniopterus schreibersii	Ad	F	no
0CJ005299	2016-04-13	Pădurea Hagieni	Mine	Miniopterus schreibersii	Ad	M	no
0CJ005300	2016-04-13	Pădurea Hagieni	Mine	Miniopterus schreibersii	Ad	F	no
0CJ005301	2016-04-13	Pădurea Hagieni	Mine	Miniopterus schreibersii	Ad	M	yes									2
0CJ005302	2016-04-13	Pădurea Hagieni	Mine	Miniopterus schreibersii	Ad	F	no
0CJ005303	2016-04-13	Pădurea Hagieni	Mine	Miniopterus schreibersii	Ad	F	yes									1
0CJ005304	2016-04-13	Pădurea Hagieni	Mine	Miniopterus schreibersii	Ad	M	yes									1
0CJ005305	2016-04-13	Pădurea Hagieni	Mine	Myotis daubentonii	Ad	M	yes			1
0CJ005306	2016-04-13	Pădurea Hagieni	Mine	Miniopterus schreibersii	Ad	F	no
0CJ005307	2016-04-13	Pădurea Hagieni	Mine	Miniopterus schreibersii	Ad	M	no
0CJ005308	2016-04-13	Pădurea Hagieni	Mine	Miniopterus schreibersii	Ad	M	no
0CJ005309	2016-04-13	Pădurea Hagieni	Mine	Miniopterus schreibersii	Ad	M	yes									1
0CJ005310	2016-04-13	Pădurea Hagieni	Mine	Miniopterus schreibersii	Ad	M	no
0CJ005311	2016-04-13	Pădurea Hagieni	Mine	Myotis daubentonii	Ad	F	no
0CJ005313	2016-04-15	Somova	Mine	Myotis aurascens	Ad	M	no
0CJ005314	2016-04-15	Somova	Mine	Myotis aurascens	Ad	M	no
0CJ005315	2016-04-15	Somova	Mine	Myotis aurascens	Ad	M	no
0CJ005316	2016-04-15	Somova	Mine	Myotis daubentonii	Ad	M	no
0CJ005317	2016-04-15	Somova	Mine	Myotis daubentonii	Ad	M	no
0CJ005318	2016-04-15	Somova	Mine	Myotis capaccinii	Ad	M	no
0CJ005319	2016-04-15	Somova	Mine	Myotis aurascens	Ad	M	no
0CJ005320	2016-04-15	Somova	Mine	Plecotus austriacus	Ad	M	no
0CJ005321	2016-04-15	Somova	Mine	Myotis daubentonii	Ad	M	no
0CJ005322	2016-04-15	Somova	Mine	Rhinolophus ferrumequinum	Ad	M	no
0CJ005323	2016-04-15	Somova	Mine	Rhinolophus ferrumequinum	Ad	M	yes								1
0CJ005324	2016-04-15	Somova	Mine	Myotis aurascens	Ad	M	no
0CJ005325	2016-04-15	Somova	Mine	Myotis daubentonii	Ad	M	no
0CJ005326	2016-04-15	Somova	Mine	Rhinolophus mehelyi	Ad	F	no
0CJ005327	2016-04-15	Somova	Mine	Myotis daubentonii	Ad	M	no
0CJ005328	2016-04-15	Somova	Mine	Myotis bechsteinii	Ad	M	no
0CJ005347	2016-04-01	Betfia	Cave	Miniopterus schreibersii	Ad	M	yes									1
0CJ005348	2016-04-01	Betfia	Cave	Miniopterus schreibersii	Ad	M	yes						1
0CJ005349	2016-04-01	Betfia	Cave	Miniopterus schreibersii	Ad	F	yes						3
0CJ005350	2016-04-01	Betfia	Cave	Miniopterus schreibersii	Ad	F	yes						4
0CJ005351	2016-04-01	Betfia	Cave	Miniopterus schreibersii	Ad	F	yes						1
0CJ005352	2016-04-01	Betfia	Cave	Miniopterus schreibersii	Ad	M	yes						6
0CJ005353	2016-04-01	Betfia	Cave	Miniopterus schreibersii	Ad	M	yes						2
0CJ005354	2016-04-01	Betfia	Cave	Miniopterus schreibersii	Ad	M	yes						2
0CJ005355	2016-04-01	Betfia	Cave	Miniopterus schreibersii	Ad	M	yes						2
0CJ005356	2016-04-01	Betfia	Cave	Miniopterus schreibersii	Ad	M	yes						1
0CJ005357	2016-04-01	Betfia	Cave	Miniopterus schreibersii	Ad	M	yes				4
0CJ005358	2016-04-01	Betfia	Cave	Miniopterus schreibersii	Ad	M	yes						2
0CJ005359	2016-04-01	Betfia	Cave	Miniopterus schreibersii	Ad	M	no
0CJ005360	2016-04-01	Betfia	Cave	Miniopterus schreibersii	Ad	F	no
0CJ005361	2016-04-01	Betfia	Cave	Miniopterus schreibersii	Ad	M	no
0CJ005362	2016-04-01	Betfia	Cave	Miniopterus schreibersii	Ad	F	no
0CJ005380	2016-04-28	Leghia	Building	Myotis blythii	Ad	F	yes				1
0CJ005381	2016-04-28	Leghia	Building	Myotis blythii	Ad	F	yes				1
0CJ005382	2016-04-28	Leghia	Building	Myotis blythii	Ad	F	yes										2
0CJ005383	2016-04-28	Leghia	Building	Myotis blythii	Ad	F	yes							1
0CJ005384	2016-04-28	Leghia	Building	Myotis blythii	Ad	F	yes				1						1
0CJ005385	2016-04-28	Leghia	Building	Myotis blythii	Ad	F	yes				1
0CJ005386	2016-04-28	Leghia	Building	Myotis blythii	Ad	F	yes										2
0CJ005387	2016-04-28	Leghia	Building	Myotis blythii	Ad	F	no
0CJ005388	2016-04-28	Leghia	Building	Myotis blythii	Ad	F	yes										1
0CJ005389	2016-04-28	Leghia	Building	Myotis blythii	Ad	F	yes										2
0CJ005390	2016-04-28	Leghia	Building	Myotis blythii	Ad	F	yes										1
0CJ005391	2016-04-28	Leghia	Building	Myotis blythii	Ad	F	yes										2
0CJ005392	2016-04-28	Leghia	Building	Myotis blythii	Ad	F	yes										4
0CJ005393	2016-04-28	Leghia	Building	Myotis blythii	Ad	F	yes							3
0CJ005394	2016-04-28	Leghia	Building	Myotis blythii	Ad	F	yes										1
0CJ005395	2016-04-28	Leghia	Building	Myotis blythii	Ad	F	yes										2
0CJ005396	2016-04-28	Leghia	Building	Myotis blythii	Ad	F	yes										2
0CJ005397	2016-04-28	Leghia	Building	Myotis blythii	Ad	F	yes										1
0CJ005398	2016-04-28	Leghia	Building	Myotis blythii	Ad	F	yes										1
0CJ005399	2016-04-28	Leghia	Building	Myotis blythii	Ad	F	yes										1
0CJ005400	2016-04-28	Leghia	Building	Myotis blythii	Ad	F	yes										1
0CJ005401	2016-04-28	Leghia	Building	Myotis blythii	Ad	F	yes							1
0CJ005402	2016-04-28	Leghia	Building	Myotis blythii	Ad	F	yes										2
0CJ005403	2016-04-28	Leghia	Building	Myotis myotis	Ad	F	yes										1
0CJ005404	2016-04-28	Leghia	Building	Myotis blythii	Ad	F	yes										1
0CJ005405	2016-04-28	Leghia	Building	Myotis blythii	Ad	F	yes										1
0CJ005406	2016-04-28	Leghia	Building	Myotis blythii	Ad	F	no
0CJ005407	2016-04-28	Leghia	Building	Myotis blythii	Ad	F	yes										2
0CJ005408	2016-04-28	Leghia	Building	Myotis blythii	Ad	F	yes				1
0CJ005409	2016-04-28	Leghia	Building	Myotis blythii	Ad	F	yes										1
0CJ005410	2016-04-28	Leghia	Building	Myotis blythii	Ad	F	yes										1
0CJ005411	2016-05-04	Betfia	Cave	Miniopterus schreibersii	Ad	F	yes										1
0CJ005412	2016-05-04	Betfia	Cave	Miniopterus schreibersii	Ad	F	yes						1
0CJ005413	2016-05-04	Betfia	Cave	Miniopterus schreibersii	Ad	F	yes									1
0CJ005414	2016-05-04	Betfia	Cave	Miniopterus schreibersii	Ad	F	no
0CJ005415	2016-05-04	Betfia	Cave	Miniopterus schreibersii	Ad	F	yes						1
0CJ005416	2016-05-04	Betfia	Cave	Miniopterus schreibersii	Ad	F	yes						1
0CJ005417	2016-05-04	Betfia	Cave	Miniopterus schreibersii	Ad	F	no
0CJ005418	2016-05-04	Betfia	Cave	Miniopterus schreibersii	Ad	M	yes						1
0CJ005419	2016-05-04	Betfia	Cave	Miniopterus schreibersii	Ad	M	yes						2
0CJ005420	2016-05-04	Betfia	Cave	Miniopterus schreibersii	Ad	F	no
0CJ005421	2016-05-04	Betfia	Cave	Miniopterus schreibersii	Ad	F	yes						1
0CJ005422	2016-05-04	Betfia	Cave	Miniopterus schreibersii	Ad	F	yes						1
0CJ005423	2016-05-04	Betfia	Cave	Miniopterus schreibersii	Ad	M	yes						5
0CJ005424	2016-05-04	Betfia	Cave	Miniopterus schreibersii	Ad	F	yes						1
0CJ005425	2016-05-04	Betfia	Cave	Miniopterus schreibersii	Ad	F	yes										1
0CJ005426	2016-05-04	Betfia	Cave	Miniopterus schreibersii	Ad	F	yes						3
0CJ005427	2016-05-04	Betfia	Cave	Miniopterus schreibersii	Ad	F	yes						2			1
0CJ005428	2016-05-04	Betfia	Cave	Miniopterus schreibersii	Ad	M	yes						1
0CJ005429	2016-05-04	Betfia	Cave	Miniopterus schreibersii	Ad	F	yes						1
0CJ005430	2016-05-04	Betfia	Cave	Miniopterus schreibersii	Ad	F	yes						3				1
0CJ005431	2016-05-04	Betfia	Cave	Miniopterus schreibersii	Ad	M	yes						3
0CJ005432	2016-05-04	Betfia	Cave	Miniopterus schreibersii	Ad	F	yes						5
0CJ005433	2016-05-04	Betfia	Cave	Miniopterus schreibersii	Ad	F	yes						1			1
0CJ005434	2016-05-04	Betfia	Cave	Miniopterus schreibersii	Ad	F	yes						1				1
0CJ005435	2016-05-04	Betfia	Cave	Miniopterus schreibersii	Ad	F	yes						1
0CJ005436	2016-05-04	Betfia	Cave	Miniopterus schreibersii	Ad	M	yes						2
0CJ005437	2016-05-04	Betfia	Cave	Miniopterus schreibersii	Ad	F	yes						2
0CJ005438	2016-05-04	Betfia	Cave	Miniopterus schreibersii	Ad	M	yes						1
0CJ005439	2016-05-04	Betfia	Cave	Miniopterus schreibersii	Ad	F	yes						2			1
0CJ005440	2016-05-04	Betfia	Cave	Miniopterus schreibersii	Ad	F	yes						8
0CJ005441	2016-05-04	Betfia	Cave	Miniopterus schreibersii	Ad	F	yes						1
0CJ005442	2016-05-04	Betfia	Cave	Miniopterus schreibersii	Ad	M	no
0CJ005443	2016-05-04	Betfia	Cave	Miniopterus schreibersii	Ad	F	yes						4			1
0CJ005444	2016-05-04	Betfia	Cave	Miniopterus schreibersii	Ad	F	yes						1
0CJ005445	2016-05-04	Betfia	Cave	Miniopterus schreibersii	Ad	F	no
0CJ005446	2016-05-04	Betfia	Cave	Miniopterus schreibersii	Ad	F	yes						2			1
0CJ005447	2016-05-04	Betfia	Cave	Myotis myotis	Ad	F	yes							2			1
0CJ005448	2016-05-04	Betfia	Cave	Myotis myotis	Ad	F	yes				1			3			1
0CJ005449	2016-05-04	Betfia	Cave	Myotis myotis	Ad	F	yes				1			9
0CJ005450	2016-05-04	Betfia	Cave	Miniopterus schreibersii	Ad	F	yes										1
0CJ005451	2016-05-04	Betfia	Cave	Myotis myotis	Ad	F	no
0CJ005452	2016-05-04	Betfia	Cave	Miniopterus schreibersii	Ad	M	no
0CJ005453	2016-05-04	Betfia	Cave	Miniopterus schreibersii	Ad	F	yes						1
0CJ005454	2016-05-04	Betfia	Cave	Miniopterus schreibersii	Ad	M	yes						2
0CJ005455	2016-05-05	Băile Herculane	Cave	Rhinolophus hipposideros	Ad	F	yes						1
0CJ005456	2016-05-05	Băile Herculane	Cave	Rhinolophus hipposideros	Ad	F	no
0CJ005457	2016-05-05	Băile Herculane	Cave	Rhinolophus hipposideros	Ad	F	no
0CJ005458	2016-05-05	Băile Herculane	Cave	Rhinolophus hipposideros	Ad	F	no
0CJ005459	2016-05-05	Băile Herculane	Cave	Pipistrellus pygmaeus	Ad	M	no
0CJ005460	2016-05-06	Moldova Veche	Cave	Miniopterus schreibersii	Ad	M	yes						6
0CJ005461	2016-05-06	Moldova Veche	Cave	Miniopterus schreibersii	Ad	F	yes						1
0CJ005462	2016-05-06	Moldova Veche	Cave	Miniopterus schreibersii	Ad	F	yes									1
0CJ005463	2016-05-06	Moldova Veche	Cave	Miniopterus schreibersii	Ad	M	no
0CJ005464	2016-05-06	Moldova Veche	Cave	Miniopterus schreibersii	Ad	F	no
0CJ005465	2016-05-06	Moldova Veche	Cave	Miniopterus schreibersii	Ad	M	no
0CJ005466	2016-05-06	Moldova Veche	Cave	Miniopterus schreibersii	Ad	F	yes						1
0CJ005467	2016-05-06	Moldova Veche	Cave	Miniopterus schreibersii	Ad	F	yes						1				1
0CJ005468	2016-05-06	Moldova Veche	Cave	Rhinolophus euryale	Ad	F	yes								1
0CJ005469	2016-05-06	Moldova Veche	Cave	Rhinolophus euryale	Ad	F	yes								2
0CJ005470	2016-05-06	Moldova Veche	Cave	Miniopterus schreibersii	Ad	F	no
0CJ005471	2016-05-06	Moldova Veche	Cave	Rhinolophus euryale	Ad	F	no
0CJ005472	2016-05-06	Moldova Veche	Cave	Rhinolophus euryale	Ad	F	yes								1
0CJ005473	2016-05-06	Moldova Veche	Cave	Myotis blythii	Ad	F	yes				1						1
0CJ005474	2016-05-06	Moldova Veche	Cave	Miniopterus schreibersii	Ad	F	yes									1
0CJ005475	2016-05-06	Moldova Veche	Cave	Myotis capaccinii	Ad	F	yes						1
0CJ005476	2016-05-06	Moldova Veche	Cave	Miniopterus schreibersii	Ad	F	yes										1
0CJ005477	2016-05-06	Moldova Veche	Cave	Miniopterus schreibersii	Ad	F	no
0CJ005478	2016-05-06	Moldova Veche	Cave	Rhinolophus euryale	Ad	F	yes								1
0CJ005479	2016-05-06	Moldova Veche	Cave	Miniopterus schreibersii	Ad	F	no
0CJ005480	2016-05-06	Moldova Veche	Cave	Miniopterus schreibersii	Ad	F	no
0CJ005481	2016-05-06	Moldova Veche	Cave	Miniopterus schreibersii	Ad	F	no
0CJ005482	2016-05-06	Moldova Veche	Cave	Miniopterus schreibersii	Ad	F	no
0CJ005483	2016-05-06	Moldova Veche	Cave	Miniopterus schreibersii	Ad	F	yes				2
0CJ005484	2016-05-06	Moldova Veche	Cave	Miniopterus schreibersii	Ad	F	yes				3						3
0CJ005485	2016-05-06	Moldova Veche	Cave	Myotis blythii	Ad	F	yes				1			3			1
0CJ005486	2016-05-06	Moldova Veche	Cave	Miniopterus schreibersii	Ad	F	yes						2
0CJ005487	2016-05-06	Moldova Veche	Cave	Miniopterus schreibersii	Ad	F	yes						1				1
0CJ005488	2016-05-06	Moldova Veche	Cave	Miniopterus schreibersii	Ad	F	no
0CJ005489	2016-05-06	Moldova Veche	Cave	Myotis capaccinii	Ad	F	yes					4
0CJ005490	2016-05-06	Moldova Veche	Cave	Miniopterus schreibersii	Ad	F	no
0CJ005491	2016-05-06	Moldova Veche	Cave	Myotis capaccinii	Ad	F	yes					21					4
0CJ005492	2016-05-06	Moldova Veche	Cave	Miniopterus schreibersii	Ad	F	yes						1
0CJ005493	2016-05-06	Moldova Veche	Cave	Miniopterus schreibersii	Ad	F	yes						1
0CJ005494	2016-05-06	Moldova Veche	Cave	Miniopterus schreibersii	Ad	F	yes						2			1
0CJ005495	2016-05-06	Moldova Veche	Cave	Miniopterus schreibersii	Ad	M	no
0CJ005496	2016-05-06	Moldova Veche	Cave	Miniopterus schreibersii	Ad	F	no
0CJ005497	2016-05-06	Moldova Veche	Cave	Miniopterus schreibersii	Ad	F	yes									1
0CJ005498	2016-05-06	Moldova Veche	Cave	Miniopterus schreibersii	Ad	F	yes									1
0CJ005499	2016-05-06	Moldova Veche	Cave	Miniopterus schreibersii	Ad	F	yes									1	1
0CJ005500	2016-05-06	Moldova Veche	Cave	Miniopterus schreibersii	Ad	F	yes										1
0CJ005501	2016-05-06	Moldova Veche	Cave	Myotis capaccinii	Ad	F	yes					13
0CJ005502	2016-05-06	Moldova Veche	Cave	Miniopterus schreibersii	Ad	F	yes						2
0CJ005503	2016-05-06	Moldova Veche	Cave	Myotis capaccinii	Ad	F	yes					3					2
0CJ005504	2016-05-06	Moldova Veche	Cave	Miniopterus schreibersii	Ad	F	yes						2
0CJ005505	2016-05-06	Moldova Veche	Cave	Miniopterus schreibersii	Ad	F	no
0CJ005506	2016-05-06	Moldova Veche	Cave	Miniopterus schreibersii	Ad	F	no
0CJ005507	2016-05-06	Moldova Veche	Cave	Miniopterus schreibersii	Ad	M	no
0CJ005508	2016-05-06	Moldova Veche	Cave	Myotis capaccinii	Ad	F	yes					4
0CJ005509	2016-05-06	Moldova Veche	Cave	Myotis myotis	Ad	F	yes										1
0CJ005510	2016-05-06	Moldova Veche	Cave	Miniopterus schreibersii	Ad	F	yes					1
0CJ005511	2016-05-06	Moldova Veche	Cave	Miniopterus schreibersii	Ad	F	yes						1
0CJ005512	2016-05-06	Moldova Veche	Cave	Miniopterus schreibersii	Ad	F	yes						1
0CJ005513	2016-05-06	Moldova Veche	Cave	Miniopterus schreibersii	Ad	F	yes						1			1
0CJ005514	2016-05-06	Moldova Veche	Cave	Miniopterus schreibersii	Ad	F	yes						4			1
0CJ005515	2016-05-06	Moldova Veche	Cave	Miniopterus schreibersii	Ad	F	yes						1
0CJ005516	2016-05-06	Moldova Veche	Cave	Miniopterus schreibersii	Ad	M	no
0CJ005517	2016-05-06	Moldova Veche	Cave	Miniopterus schreibersii	Ad	M	no
0CJ005518	2016-05-06	Moldova Veche	Cave	Myotis capaccinii	Ad	F	yes					3				1
0CJ005519	2016-05-06	Moldova Veche	Cave	Myotis capaccinii	Ad	F	yes					2
0CJ005520	2016-05-06	Moldova Veche	Cave	Myotis capaccinii	Ad	F	yes					11
0CJ005521	2016-05-06	Moldova Veche	Cave	Myotis capaccinii	Ad	F	yes					4
0CJ005522	2016-05-06	Moldova Veche	Cave	Myotis capaccinii	Ad	F	yes					7
0CJ005523	2016-05-06	Moldova Veche	Cave	Miniopterus schreibersii	Ad	F	yes									1
0CJ005524	2016-05-06	Moldova Veche	Cave	Myotis capaccinii	Ad	F	yes					15					1
0CJ005525	2016-05-06	Moldova Veche	Cave	Myotis myotis	Ad	F	yes				1			1			1
0CJ005526	2016-05-06	Moldova Veche	Cave	Myotis capaccinii	Ad	F	yes					11					2
0CJ005527	2016-05-06	Moldova Veche	Cave	Myotis capaccinii	Ad	F	yes					1					1
0CJ005528	2016-05-06	Moldova Veche	Cave	Myotis capaccinii	Ad	F	yes					1					2
0CJ005529	2016-05-06	Moldova Veche	Cave	Myotis capaccinii	Ad	F	yes										2
0CJ005530	2016-05-06	Moldova Veche	Cave	Myotis capaccinii	Ad	F	yes										3
0CJ005531	2016-05-06	Moldova Veche	Cave	Miniopterus schreibersii	Ad	F	yes						1
0CJ005532	2016-05-06	Moldova Veche	Cave	Rhinolophus euryale	Ad	F	yes							2
0CJ005533	2016-05-06	Moldova Veche	Cave	Miniopterus schreibersii	Ad	F	yes									1
0CJ005534	2016-05-06	Moldova Veche	Cave	Myotis capaccinii	Ad	F	yes					4
0CJ005535	2016-05-06	Moldova Veche	Cave	Myotis capaccinii	Ad	M	yes					1					1
0CJ005536	2016-05-06	Moldova Veche	Cave	Myotis capaccinii	Ad	F	yes					4
0CJ005537	2016-05-06	Moldova Veche	Cave	Myotis capaccinii	Ad	F	yes					3
0CJ005538	2016-05-06	Moldova Veche	Cave	Myotis capaccinii	Ad	F	yes					1
0CJ005539	2016-05-06	Moldova Veche	Cave	Miniopterus schreibersii	Ad	F	yes						1
0CJ005540	2016-05-06	Moldova Veche	Cave	Myotis capaccinii	Ad	F	yes					5					3
0CJ005541	2016-05-06	Moldova Veche	Cave	Myotis capaccinii	Ad	F	yes					8					1
0CJ005542	2016-05-06	Moldova Veche	Cave	Miniopterus schreibersii	Ad	F	yes						1
0CJ005543	2016-05-06	Moldova Veche	Cave	Miniopterus schreibersii	Ad	F	yes									1
0CJ005544	2016-05-06	Moldova Veche	Cave	Myotis capaccinii	Ad	F	yes					26
0CJ005545	2016-05-06	Moldova Veche	Cave	Myotis capaccinii	Ad	F	yes					2					1
0CJ005546	2016-05-06	Moldova Veche	Cave	Myotis capaccinii	Ad	F	yes					5
0CJ005547	2016-05-06	Moldova Veche	Cave	Myotis capaccinii	Ad	F	yes					8
0CJ005548	2016-05-06	Moldova Veche	Cave	Miniopterus schreibersii	Ad	F	yes									1
0CJ005549	2016-05-06	Moldova Veche	Cave	Myotis blythii	Ad	F	yes				1						3
0CJ005550	2016-05-06	Moldova Veche	Cave	Miniopterus schreibersii	Ad	F	no
0CJ005551	2016-05-06	Moldova Veche	Cave	Miniopterus schreibersii	Ad	F	yes										1
0CJ005552	2016-05-06	Moldova Veche	Cave	Miniopterus schreibersii	Ad	M	no
0CJ005553	2016-05-06	Moldova Veche	Cave	Miniopterus schreibersii	Ad	F	no
0CJ005554	2016-05-06	Moldova Veche	Cave	Rhinolophus euryale	Ad	M	yes								2
0CJ005555	2016-05-06	Moldova Veche	Cave	Myotis capaccinii	Ad	F	yes										2
0CJ005556	2016-05-06	Moldova Veche	Cave	Myotis myotis	Ad	F	yes							1			4
0CJ005557	2016-05-06	Moldova Veche	Cave	Rhinolophus euryale	Ad	M	yes								1
0CJ005558	2016-05-06	Moldova Veche	Cave	Miniopterus schreibersii	Ad	F	no
0CJ005559	2016-05-06	Moldova Veche	Cave	Miniopterus schreibersii	Ad	M	no
0CJ005560	2016-05-06	Moldova Veche	Cave	Miniopterus schreibersii	Ad	F	yes									1
0CJ005561	2016-05-06	Moldova Veche	Cave	Miniopterus schreibersii	Ad	F	no
0CJ005562	2016-05-06	Moldova Veche	Cave	Miniopterus schreibersii	Ad	M	yes									1
0CJ005563	2016-05-06	Moldova Veche	Cave	Miniopterus schreibersii	Ad	F	yes						1
0CJ005564	2016-05-06	Moldova Veche	Cave	Miniopterus schreibersii	Ad	F	no
0CJ005565	2016-05-06	Moldova Veche	Cave	Miniopterus schreibersii	Ad	M	no
0CJ005566	2016-05-06	Moldova Veche	Cave	Miniopterus schreibersii	Ad	F	no
0CJ005567	2016-05-06	Moldova Veche	Cave	Myotis blythii	Ad	F	yes										1
0CJ005568	2016-05-06	Moldova Veche	Cave	Miniopterus schreibersii	Ad	F	yes										1
0CJ005569	2016-05-06	Moldova Veche	Cave	Miniopterus schreibersii	Ad	F	no
0CJ005570	2016-05-06	Moldova Veche	Cave	Miniopterus schreibersii	Ad	M	no
0CJ005571	2016-05-06	Moldova Veche	Cave	Miniopterus schreibersii	Ad	F	yes						1
0CJ005572	2016-05-06	Moldova Veche	Cave	Myotis blythii	Ad	F	yes										3
0CJ005573	2016-05-06	Moldova Veche	Cave	Myotis blythii	Ad	F	yes										3
0CJ005574	2016-05-06	Moldova Veche	Cave	Myotis blythii	Ad	F	yes										6
0CJ005575	2016-05-06	Moldova Veche	Cave	Myotis blythii	Ad	F	yes										1
0CJ005576	2016-05-06	Moldova Veche	Cave	Myotis blythii	Ad	F	yes										3
0CJ005577	2016-05-06	Moldova Veche	Cave	Myotis blythii	Ad	F	yes							4			1
0CJ005578	2016-05-06	Moldova Veche	Cave	Myotis blythii	Ad	F	yes										2
0CJ005579	2016-05-06	Moldova Veche	Cave	Myotis blythii	Ad	F	yes							2
0CJ005580	2016-05-06	Moldova Veche	Cave	Myotis blythii	Ad	F	yes							1			1
0CJ005581	2016-05-06	Moldova Veche	Cave	Myotis blythii	Ad	F	yes				1			1			5
0CJ005582	2016-05-06	Moldova Veche	Cave	Miniopterus schreibersii	Ad	F	no
0CJ005583	2016-05-06	Moldova Veche	Cave	Myotis blythii	Ad	F	yes							5			4
0CJ005584	2016-05-06	Moldova Veche	Cave	Myotis blythii	Ad	F	yes										2
0CJ005585	2016-05-06	Moldova Veche	Cave	Myotis blythii	Ad	F	yes										1
0CJ005586	2016-05-06	Moldova Veche	Cave	Myotis blythii	Ad	F	yes										2
0CJ005587	2016-05-06	Moldova Veche	Cave	Myotis blythii	Ad	F	yes							2			4
0CJ005588	2016-05-06	Moldova Veche	Cave	Myotis blythii	Ad	F	yes										1
0CJ005589	2016-05-06	Moldova Veche	Cave	Myotis blythii	Ad	F	yes										2
0CJ005590	2016-05-06	Moldova Veche	Cave	Myotis blythii	Ad	F	yes										1
0CJ005591	2016-05-06	Moldova Veche	Cave	Myotis myotis	Ad	F	yes										2
0CJ005592	2016-05-06	Moldova Veche	Cave	Myotis myotis	Ad	F	yes										4
0CJ005593	2016-05-06	Moldova Veche	Cave	Myotis blythii	Ad	F	yes				4						2
0CJ005594	2016-05-06	Moldova Veche	Cave	Myotis blythii	Ad	F	yes				3			2			3
0CJ005595	2016-05-06	Moldova Veche	Cave	Myotis myotis	Ad	F	yes				1			2
0CJ005596	2016-05-06	Moldova Veche	Cave	Myotis blythii	Ad	F	yes				2			1
0CJ005597	2016-05-06	Moldova Veche	Cave	Miniopterus schreibersii	Ad	M	no
0CJ005598	2016-05-06	Moldova Veche	Cave	Myotis blythii	Ad	F	yes				1
0CJ005599	2016-05-06	Moldova Veche	Cave	Myotis blythii	Ad	F	yes										1
0CJ005600	2016-05-06	Moldova Veche	Cave	Rhinolophus ferrumequinum	Ad	F	no
0CJ005601	2016-05-06	Moldova Veche	Cave	Rhinolophus ferrumequinum	Ad	F	no
0CJ005602	2016-05-07	Geoagiu	Building	Rhinolophus ferrumequinum	Ad	F	no
0CJ005603	2016-05-07	Geoagiu	Building	Rhinolophus ferrumequinum	Ad	F	no
0CJ005604	2016-05-07	Geoagiu	Building	Rhinolophus ferrumequinum	Ad	F	no
0CJ005605	2016-05-07	Geoagiu	Building	Rhinolophus ferrumequinum	Ad	F	no
0CJ005606	2016-05-07	Geoagiu	Building	Miniopterus schreibersii	Ad	F	no
0CJ005607	2016-05-07	Geoagiu	Building	Rhinolophus ferrumequinum	Ad	F	no
0CJ005608	2016-05-07	Geoagiu	Building	Rhinolophus ferrumequinum	Ad	F	no
0CJ005609	2016-05-07	Geoagiu	Building	Rhinolophus ferrumequinum	Ad	F	no
0CJ005610	2016-05-07	Geoagiu	Building	Rhinolophus euryale	Ad	F	yes							1
0CJ005611	2016-05-07	Geoagiu	Building	Rhinolophus ferrumequinum	Ad	F	no
0CJ005612	2016-05-07	Geoagiu	Building	Rhinolophus euryale	Ad	F	yes							1
0CJ005613	2016-05-07	Geoagiu	Building	Rhinolophus ferrumequinum	Ad	F	no
0CJ005614	2016-05-07	Geoagiu	Building	Rhinolophus euryale	Ad	F	yes								6
0CJ005615	2016-05-07	Geoagiu	Building	Rhinolophus euryale	Ad	F	no
0CJ005616	2016-05-07	Geoagiu	Building	Rhinolophus euryale	Ad	F	yes								2
0CJ005617	2016-05-07	Geoagiu	Building	Rhinolophus euryale	Ad	F	yes								1
0CJ005618	2016-05-07	Geoagiu	Building	Rhinolophus euryale	Ad	F	yes								2
0CJ005619	2016-05-07	Geoagiu	Building	Rhinolophus euryale	Ad	F	yes								2
0CJ005620	2016-05-07	Geoagiu	Building	Rhinolophus euryale	Ad	F	yes								2
0CJ005621	2016-05-07	Geoagiu	Building	Rhinolophus ferrumequinum	Ad	F	no
0CJ005622	2016-05-07	Geoagiu	Building	Rhinolophus euryale	Ad	NA	no
0CJ005623	2016-05-07	Geoagiu	Building	Rhinolophus ferrumequinum	Ad	NA	yes								1
0CJ005624	2016-05-07	Geoagiu	Building	Rhinolophus euryale	Ad	NA	yes								3
0CJ005893	2016-08-27	Cheile Vârghișului	Cave	Rhinolophus hipposideros	Ad	M	no
0CJ005894	2016-08-27	Cheile Vârghișului	Cave	Rhinolophus hipposideros	Ad	F	no
0CJ005895	2016-08-27	Cheile Vârghișului	Cave	Rhinolophus hipposideros	Ad	M	no
0CJ005896	2016-08-27	Cheile Vârghișului	Cave	Myotis myotis	Ad	M	yes							1
0CJ005897	2016-08-27	Cheile Vârghișului	Cave	Myotis emarginatus	Ad	M	no
0CJ005898	2016-08-27	Cheile Vârghișului	Cave	Myotis myotis	Ad	F	yes										1
0CJ005899	2016-08-27	Cheile Vârghișului	Cave	Myotis emarginatus	Ad	M	no
0CJ005900	2016-08-27	Cheile Vârghișului	Cave	Rhinolophus hipposideros	Ad	M	no
0CJ005901	2016-08-28	Somova	Mine	Myotis daubentonii	Ad	F	yes			3
0CJ005902	2016-08-28	Somova	Mine	Myotis bechsteinii	Ad	F	yes		2
0CJ005903	2016-08-28	Somova	Mine	Rhinolophus ferrumequinum	Ad	M	yes								2
0CJ005904	2016-08-28	Somova	Mine	Myotis aurascens	Ad	F	no
0CJ005905	2016-08-28	Somova	Mine	Myotis daubentonii	Ad	M	no
0CJ005906	2016-08-29	Somova	Mine	Rhinolophus mehelyi	Ad	M	no
0CJ005907	2016-08-29	Somova	Mine	Rhinolophus mehelyi	Ad	M	no
0CJ005908	2016-08-29	Somova	Mine	Rhinolophus mehelyi	Ad	M	no
0CJ005909	2016-08-29	Somova	Mine	Myotis daubentonii	Ad	M	no
0CJ005910	2016-08-29	Somova	Mine	Rhinolophus mehelyi	Ad	M	no
0CJ005911	2016-08-29	Somova	Mine	Myotis daubentonii	Ad	F	no
0CJ005912	2016-08-29	Somova	Mine	Myotis aurascens	Ad	M	no
0CJ005913	2016-08-28	Somova	Mine	Myotis aurascens	Ad	M	no
0CJ005914	2016-08-29	Somova	Mine	Myotis daubentonii	Ad	M	no
0CJ005915	2016-08-29	Somova	Mine	Myotis daubentonii	Ad	M	no
0CJ005916	2016-08-29	Somova	Mine	Eptesicus serotinus	Ad	F	no
0CJ005917	2016-08-29	Somova	Mine	Myotis aurascens	Ad	M	no
0CJ005918	2016-08-29	Somova	Mine	Myotis daubentonii	Ad	F	yes			1
0CJ005919	2016-08-29	Somova	Mine	Myotis daubentonii	Ad	M	yes			1
0CJ005920	2016-08-29	Somova	Mine	Plecotus auritus	Ad	M	no
0CJ005921	2016-08-29	Somova	Mine	Myotis daubentonii	Ad	M	yes			1
0CJ005922	2016-08-29	Somova	Mine	Myotis mystacinus	Ad	M	no
0CJ005923	2016-08-29	Somova	Mine	Myotis daubentonii	Ad	M	no
0CJ005924	2016-08-29	Somova	Mine	Myotis daubentonii	Ad	M	yes			1
0CJ005925	2016-08-29	Somova	Mine	Myotis daubentonii	Ad	M	yes			1
0CJ005926	2016-08-29	Somova	Mine	Rhinolophus ferrumequinum	Ad	M	yes								2
0CJ005927	2016-08-29	Somova	Mine	Rhinolophus mehelyi	Ad	M	yes								4
0CJ005928	2016-08-29	Somova	Mine	Myotis daubentonii	Ad	M	yes			3
0CJ005929	2016-08-29	Somova	Mine	Rhinolophus ferrumequinum	Ad	F	no
0CJ005930	2016-08-29	Somova	Mine	Rhinolophus ferrumequinum	Ad	F	yes								1
0CJ005931	2016-08-29	Somova	Mine	Myotis nattereri	Ad	M	no
0CJ005932	2016-08-29	Somova	Mine	Rhinolophus ferrumequinum	Ad	M	yes								1
0CJ005933	2016-08-31	Canaraua Fetii	Mine	Myotis daubentonii	Ad	M	no
0CJ005934	2016-08-31	Canaraua Fetii	Mine	Miniopterus schreibersii	Ad	M	no
0CJ005935	2016-08-31	Canaraua Fetii	Mine	Miniopterus schreibersii	Ad	M	yes									1
0CJ005936	2016-08-31	Canaraua Fetii	Mine	Miniopterus schreibersii	Sad	M	yes						1			1
0CJ005937	2016-08-31	Canaraua Fetii	Mine	Miniopterus schreibersii	Ad	M	yes						1			1
0CJ005938	2016-08-31	Canaraua Fetii	Mine	Miniopterus schreibersii	Ad	M	yes						3
0CJ005939	2016-08-31	Canaraua Fetii	Mine	Miniopterus schreibersii	Ad	M	yes						1			1
0CJ005940	2016-08-31	Canaraua Fetii	Mine	Miniopterus schreibersii	Ad	M	yes						2
0CJ005941	2016-08-31	Canaraua Fetii	Mine	Miniopterus schreibersii	Ad	M	yes									1
0CJ005942	2016-08-31	Canaraua Fetii	Mine	Miniopterus schreibersii	Ad	M	yes									3
0CJ005943	2016-08-31	Canaraua Fetii	Mine	Miniopterus schreibersii	Ad	M	yes						1			2
0CJ005944	2016-08-31	Canaraua Fetii	Mine	Miniopterus schreibersii	Ad	M	yes									3
0CJ005945	2016-08-31	Canaraua Fetii	Mine	Miniopterus schreibersii	Ad	M	no
0CJ005946	2016-08-31	Canaraua Fetii	Mine	Miniopterus schreibersii	Ad	F	no
0CJ005947	2016-08-31	Canaraua Fetii	Mine	Miniopterus schreibersii	Ad	M	no
0CJ005948	2016-08-31	Canaraua Fetii	Mine	Miniopterus schreibersii	Ad	M	no
0CJ005949	2016-08-31	Canaraua Fetii	Mine	Miniopterus schreibersii	Ad	M	yes									3
0CJ005950	2016-08-31	Canaraua Fetii	Mine	Miniopterus schreibersii	Ad	F	yes						1
0CJ005951	2016-08-31	Canaraua Fetii	Mine	Miniopterus schreibersii	Ad	M	yes						3
0CJ005952	2016-08-31	Canaraua Fetii	Mine	Miniopterus schreibersii	Ad	M	yes						1			2
0CJ005953	2016-08-31	Canaraua Fetii	Mine	Miniopterus schreibersii	Ad	M	yes									1
0CJ005954	2016-08-31	Canaraua Fetii	Mine	Miniopterus schreibersii	Ad	M	no
0CJ005955	2016-08-31	Canaraua Fetii	Mine	Miniopterus schreibersii	Ad	F	yes									1
0CJ005956	2016-08-31	Canaraua Fetii	Mine	Miniopterus schreibersii	Ad	M	no
0CJ005957	2016-08-31	Canaraua Fetii	Mine	Miniopterus schreibersii	Ad	F	yes									2
0CJ005958	2016-08-31	Canaraua Fetii	Mine	Miniopterus schreibersii	Ad	M	yes									1
0CJ005959	2016-08-31	Canaraua Fetii	Mine	Miniopterus schreibersii	Ad	M	yes									1
0CJ005960	2016-08-31	Canaraua Fetii	Mine	Miniopterus schreibersii	Ad	M	no
0CJ005961	2016-08-31	Canaraua Fetii	Mine	Miniopterus schreibersii	Ad	M	yes									1
0CJ005962	2016-08-31	Canaraua Fetii	Mine	Miniopterus schreibersii	Ad	M	yes									1
0CJ005963	2016-08-31	Canaraua Fetii	Mine	Miniopterus schreibersii	Ad	M	yes									1
0CJ005964	2016-08-31	Canaraua Fetii	Mine	Miniopterus schreibersii	Ad	M	yes						2
0CJ005965	2016-08-31	Canaraua Fetii	Mine	Miniopterus schreibersii	Ad	F	no
0CJ005966	2016-08-31	Canaraua Fetii	Mine	Miniopterus schreibersii	Ad	M	yes									1
0CJ005967	2016-08-31	Canaraua Fetii	Mine	Miniopterus schreibersii	Ad	M	yes									1
0CJ005968	2016-08-31	Canaraua Fetii	Mine	Miniopterus schreibersii	Ad	F	yes									2
0CJ005969	2016-08-31	Canaraua Fetii	Mine	Miniopterus schreibersii	Ad	M	yes									4
0CJ005970	2016-08-31	Canaraua Fetii	Mine	Miniopterus schreibersii	Ad	M	yes									5
0CJ005971	2016-08-31	Canaraua Fetii	Mine	Miniopterus schreibersii	Ad	M	yes									3
0CJ005972	2016-08-31	Canaraua Fetii	Mine	Miniopterus schreibersii	Ad	M	yes						1
0CJ005973	2016-08-31	Canaraua Fetii	Mine	Myotis blythii	Ad	F	yes										1
0CJ005974	2016-08-31	Canaraua Fetii	Mine	Myotis daubentonii	Ad	M	no
0CJ005975	2016-08-31	Canaraua Fetii	Mine	Myotis blythii	Ad	M	yes				1						3
0CJ005976	2016-08-31	Canaraua Fetii	Mine	Myotis myotis	Ad	F	yes										1
0CJ005977	2016-08-31	Canaraua Fetii	Mine	Eptesicus serotinus	Ad	F	yes										1
0CJ005978	2016-08-31	Canaraua Fetii	Mine	Myotis blythii	Ad	F	yes				1						1
0CJ005979	2016-08-31	Canaraua Fetii	Mine	Myotis blythii	Ad	F	yes							1			1
0CJ005980	2016-08-31	Canaraua Fetii	Mine	Myotis myotis	Ad	F	yes										1
0CJ005981	2016-08-31	Canaraua Fetii	Mine	Miniopterus schreibersii	Ad	F	yes							1		1
0CJ005982	2016-08-31	Canaraua Fetii	Mine	Miniopterus schreibersii	Ad	F	yes						4			1
0CJ005983	2016-08-31	Canaraua Fetii	Mine	Miniopterus schreibersii	Ad	F	yes						1
0CJ005984	2016-08-31	Canaraua Fetii	Mine	Miniopterus schreibersii	Ad	F	yes									1
0CJ005985	2016-08-31	Canaraua Fetii	Mine	Miniopterus schreibersii	Ad	F	no
0CJ005986	2016-08-31	Canaraua Fetii	Mine	Miniopterus schreibersii	Ad	M	yes									1
0CJ005987	2016-08-31	Canaraua Fetii	Mine	Miniopterus schreibersii	Ad	F	yes						4
0CJ005988	2016-08-31	Canaraua Fetii	Mine	Miniopterus schreibersii	Ad	M	yes									1
0CJ005989	2016-08-31	Canaraua Fetii	Mine	Miniopterus schreibersii	Ad	M	yes						1
0CJ005990	2016-08-31	Canaraua Fetii	Mine	Myotis blythii	Ad	M	no
0CJ005991	2016-08-31	Canaraua Fetii	Mine	Rhinolophus mehelyi	Ad	F	yes									1
0CJ005992	2016-08-31	Canaraua Fetii	Mine	Myotis myotis	Ad	F	no
0CJ005993	2016-08-31	Canaraua Fetii	Mine	Myotis blythii	Ad	F	yes							1
0CJ005994	2016-08-31	Canaraua Fetii	Mine	Myotis myotis	Ad	F	yes										1
0CJ005995	2016-08-31	Canaraua Fetii	Mine	Myotis daubentonii	Ad	M	yes			1
0CJ005996	2016-08-31	Canaraua Fetii	Mine	Miniopterus schreibersii	Ad	F	yes						1			3
0CJ005997	2016-08-31	Canaraua Fetii	Mine	Miniopterus schreibersii	Ad	M	yes									3
0CJ005998	2016-08-31	Canaraua Fetii	Mine	Miniopterus schreibersii	Ad	F	yes						2
0CJ005999	2016-08-31	Canaraua Fetii	Mine	Miniopterus schreibersii	Ad	F	yes						1
0CJ006000	2016-08-31	Canaraua Fetii	Mine	Miniopterus schreibersii	Ad	F	yes						1
0CJ006001	2016-08-31	Canaraua Fetii	Mine	Miniopterus schreibersii	Ad	M	yes									2
0CJ006002	2016-08-31	Canaraua Fetii	Mine	Miniopterus schreibersii	Ad	F	yes						1
0CJ006003	2016-08-31	Canaraua Fetii	Mine	Miniopterus schreibersii	Ad	F	no
0CJ006004	2016-08-31	Canaraua Fetii	Mine	Myotis blythii	Ad	F	yes							1
0CJ006005	2016-08-31	Canaraua Fetii	Mine	Myotis blythii	Ad	M	yes										3
0CJ006006	2016-08-31	Canaraua Fetii	Mine	Myotis blythii	Ad	F	yes										2
0CJ006007	2016-08-31	Canaraua Fetii	Mine	Myotis blythii	Ad	F	yes							1			2
0CJ006008	2016-08-31	Canaraua Fetii	Mine	Myotis blythii	Ad	M	yes							1
0CJ006009	2016-08-31	Canaraua Fetii	Mine	Miniopterus schreibersii	Ad	F	yes						2			1
0CJ006010	2016-08-31	Canaraua Fetii	Mine	Miniopterus schreibersii	Ad	F	yes						1			2
0CJ006011	2016-08-31	Canaraua Fetii	Mine	Miniopterus schreibersii	Ad	M	yes									2
0CJ006012	2016-08-31	Canaraua Fetii	Mine	Miniopterus schreibersii	Ad	M	yes						2
0CJ006013	2016-08-31	Canaraua Fetii	Mine	Miniopterus schreibersii	Ad	F	yes						2
0CJ006014	2016-08-31	Canaraua Fetii	Mine	Miniopterus schreibersii	Ad	F	no
0CJ006015	2016-08-31	Canaraua Fetii	Mine	Miniopterus schreibersii	Ad	F	yes									1
0CJ006016	2016-08-31	Canaraua Fetii	Mine	Miniopterus schreibersii	Ad	F	yes						2
0CJ006017	2016-08-31	Canaraua Fetii	Mine	Miniopterus schreibersii	Ad	M	yes									1
0CJ006018	2016-08-31	Canaraua Fetii	Mine	Miniopterus schreibersii	Ad	M	yes										2
0CJ006019	2016-08-31	Canaraua Fetii	Mine	Miniopterus schreibersii	Ad	F	yes						3
0CJ006020	2016-08-31	Canaraua Fetii	Mine	Miniopterus schreibersii	Ad	F	yes									1
0CJ006021	2016-08-31	Canaraua Fetii	Mine	Miniopterus schreibersii	Ad	M	yes									1
0CJ006022	2016-08-31	Canaraua Fetii	Mine	Myotis blythii	Ad	M	yes										1
0CJ006023	2016-08-31	Canaraua Fetii	Mine	Myotis blythii	Ad	M	yes										1
0CJ006024	2016-08-31	Canaraua Fetii	Mine	Miniopterus schreibersii	Ad	M	yes						1
0CJ006025	2016-08-31	Canaraua Fetii	Mine	Miniopterus schreibersii	Ad	M	yes						3			1
0CJ006026	2016-08-31	Canaraua Fetii	Mine	Miniopterus schreibersii	Ad	F	yes						1			1
0CJ006027	2016-08-31	Canaraua Fetii	Mine	Miniopterus schreibersii	Ad	F	yes						1			3
0CJ006028	2016-08-31	Canaraua Fetii	Mine	Miniopterus schreibersii	Ad	M	yes									2
0CJ006029	2016-08-31	Canaraua Fetii	Mine	Miniopterus schreibersii	Ad	F	yes									1
0CJ006030	2016-08-31	Canaraua Fetii	Mine	Miniopterus schreibersii	Ad	M	no
0CJ006031	2016-08-31	Canaraua Fetii	Mine	Miniopterus schreibersii	Ad	F	no
0CJ006032	2016-08-31	Canaraua Fetii	Mine	Myotis blythii	Ad	M	yes										1
0CJ006033	2016-08-31	Canaraua Fetii	Mine	Myotis blythii	Ad	M	yes										2
0CJ006034	2016-08-31	Canaraua Fetii	Mine	Miniopterus schreibersii	Ad	F	yes						2
0CJ006035	2016-08-31	Canaraua Fetii	Mine	Miniopterus schreibersii	Ad	F	yes									2
0CJ006036	2016-08-31	Canaraua Fetii	Mine	Miniopterus schreibersii	Ad	M	yes									1
0CJ006037	2016-08-31	Canaraua Fetii	Mine	Miniopterus schreibersii	Ad	F	yes						1			2
0CJ006038	2016-08-31	Canaraua Fetii	Mine	Miniopterus schreibersii	Ad	M	yes						2
0CJ006039	2016-08-31	Canaraua Fetii	Mine	Miniopterus schreibersii	Ad	M	yes						1
0CJ006040	2016-08-31	Canaraua Fetii	Mine	Myotis daubentonii	Ad	M	yes			1
0CJ006041	2016-08-31	Canaraua Fetii	Mine	Myotis daubentonii	Ad	M	yes			1
0CJ006042	2016-08-31	Canaraua Fetii	Mine	Myotis daubentonii	Ad	M	yes			1
0CJ006043	2016-08-31	Canaraua Fetii	Mine	Myotis daubentonii	Ad	M	no
0CJ006044	2016-08-31	Canaraua Fetii	Mine	Myotis daubentonii	Ad	F	no
0CJ006045	2016-08-31	Canaraua Fetii	Mine	Miniopterus schreibersii	Ad	M	yes						1
0CJ006046	2016-08-31	Canaraua Fetii	Mine	Miniopterus schreibersii	Ad	M	yes						1
0CJ006047	2016-08-31	Canaraua Fetii	Mine	Miniopterus schreibersii	Ad	F	no
0CJ006048	2016-08-31	Canaraua Fetii	Mine	Miniopterus schreibersii	Ad	F	no
0CJ006049	2016-08-31	Canaraua Fetii	Mine	Rhinolophus ferrumequinum	Ad	F	no
0CJ006050	2016-08-31	Canaraua Fetii	Mine	Myotis daubentonii	Ad	F	no
0CJ006051	2016-08-31	Canaraua Fetii	Mine	Myotis blythii	Ad	F	yes										1
0CJ006052	2016-08-31	Canaraua Fetii	Mine	Miniopterus schreibersii	Ad	F	yes						1
0CJ006053	2016-09-19	Moldova Veche	Cave	Miniopterus schreibersii	Ad	M	yes						1
0CJ006054	2016-09-19	Moldova Veche	Cave	Miniopterus schreibersii	Ad	M	yes						3
0CJ006055	2016-09-19	Moldova Veche	Cave	Rhinolophus euryale	Sad	M	yes								1
0CJ006056	2016-09-19	Moldova Veche	Cave	Miniopterus schreibersii	Ad	M	no
0CJ006057	2016-09-19	Moldova Veche	Cave	Myotis capaccinii	Ad	F	yes					3
0CJ006058	2016-09-19	Moldova Veche	Cave	Miniopterus schreibersii	Ad	F	yes						1
0CJ006059	2016-09-19	Moldova Veche	Cave	Myotis blythii	Ad	F	yes										2
0CJ006060	2016-09-19	Moldova Veche	Cave	Myotis capaccinii	Ad	F	yes					5
0CJ006061	2016-09-19	Moldova Veche	Cave	Myotis capaccinii	Ad	F	yes					2
0CJ006062	2016-09-19	Moldova Veche	Cave	Miniopterus schreibersii	Ad	M	yes					1					1
0CJ006063	2016-09-19	Moldova Veche	Cave	Myotis capaccinii	Ad	F	yes					2
0CJ006064	2016-09-19	Moldova Veche	Cave	Myotis capaccinii	Ad	M	yes					1					1
0CJ006065	2016-09-19	Moldova Veche	Cave	Miniopterus schreibersii	Ad	M	yes					1
0CJ006066	2016-09-19	Moldova Veche	Cave	Myotis capaccinii	Ad	M	yes										1
0CJ006067	2016-09-19	Moldova Veche	Cave	Miniopterus schreibersii	Ad	M	yes						1			1
0CJ006068	2016-09-19	Moldova Veche	Cave	Myotis capaccinii	Ad	M	yes					1				1	2
0CJ006069	2016-09-19	Moldova Veche	Cave	Myotis capaccinii	Ad	F	yes					3
0CJ006070	2016-09-19	Moldova Veche	Cave	Myotis capaccinii	Ad	M	yes					1					1
0CJ006071	2016-09-19	Moldova Veche	Cave	Miniopterus schreibersii	Ad	M	yes					1	3
0CJ006072	2016-09-19	Moldova Veche	Cave	Miniopterus schreibersii	Ad	M	yes									2
0CJ006073	2016-09-19	Moldova Veche	Cave	Miniopterus schreibersii	Ad	F	yes									2
0CJ006074	2016-09-19	Moldova Veche	Cave	Rhinolophus euryale	Ad	F	yes								3
0CJ006075	2016-09-19	Moldova Veche	Cave	Miniopterus schreibersii	Ad	M	yes						2			1
0CJ006076	2016-09-19	Moldova Veche	Cave	Myotis capaccinii	Ad	F	yes					4					1
0CJ006077	2016-09-19	Moldova Veche	Cave	Myotis capaccinii	Ad	M	yes					3
0CJ006078	2016-09-19	Moldova Veche	Cave	Myotis capaccinii	Ad	F	yes					6
0CJ006079	2016-09-19	Moldova Veche	Cave	Myotis capaccinii	Ad	M	yes					10
0CJ006080	2016-09-19	Moldova Veche	Cave	Miniopterus schreibersii	Ad	M	yes									1
0CJ006081	2016-09-19	Moldova Veche	Cave	Rhinolophus euryale	Ad	M	yes								1
0CJ006082	2016-09-19	Moldova Veche	Cave	Myotis capaccinii	Ad	F	yes					5
0CJ006083	2016-09-19	Moldova Veche	Cave	Myotis blythii	Ad	F	yes							1			1
0CJ006084	2016-09-19	Moldova Veche	Cave	Myotis capaccinii	Ad	F	yes					4					1
0CJ006085	2016-09-19	Moldova Veche	Cave	Myotis capaccinii	Ad	M	yes					1					1
0CJ006086	2016-09-19	Moldova Veche	Cave	Myotis capaccinii	Ad	F	yes					4
0CJ006087	2016-09-19	Moldova Veche	Cave	Rhinolophus euryale	Ad	F	yes								2
0CJ006088	2016-09-19	Moldova Veche	Cave	Myotis capaccinii	Ad	F	yes					3					1
0CJ006089	2016-09-19	Moldova Veche	Cave	Miniopterus schreibersii	Ad	M	yes									1
0CJ006090	2016-09-19	Moldova Veche	Cave	Miniopterus schreibersii	Ad	F	yes						3
0CJ006091	2016-09-19	Moldova Veche	Cave	Myotis capaccinii	Ad	F	yes					1
0CJ006092	2016-09-19	Moldova Veche	Cave	Miniopterus schreibersii	Ad	F	yes					1	1
0CJ006093	2016-09-19	Moldova Veche	Cave	Miniopterus schreibersii	Ad	F	yes						1
0CJ006094	2016-09-19	Moldova Veche	Cave	Miniopterus schreibersii	Ad	M	yes									1
0CJ006095	2016-09-19	Moldova Veche	Cave	Miniopterus schreibersii	Ad	M	yes						1			1
0CJ006096	2016-09-19	Moldova Veche	Cave	Miniopterus schreibersii	Ad	M	yes						1
0CJ006097	2016-09-19	Moldova Veche	Cave	Myotis capaccinii	Ad	F	yes					3					1
0CJ006098	2016-09-19	Moldova Veche	Cave	Miniopterus schreibersii	Ad	M	yes						2
0CJ006099	2016-09-19	Moldova Veche	Cave	Miniopterus schreibersii	Ad	M	yes									1
0CJ006100	2016-09-19	Moldova Veche	Cave	Miniopterus schreibersii	Ad	M	yes						1
0CJ006101	2016-09-19	Moldova Veche	Cave	Miniopterus schreibersii	Ad	F	yes					4
0CJ006102	2016-09-19	Moldova Veche	Cave	Myotis myotis	Ad	F	yes				1						2
0CJ006103	2016-09-20	Băile Herculane	Cave	Rhinolophus blasii	Ad	M	yes								1
0CJ006104	2016-09-20	Băile Herculane	Cave	Myotis capaccinii	Ad	M	yes					2
0CJ006105	2016-09-20	Băile Herculane	Cave	Miniopterus schreibersii	Ad	M	yes						2
0CJ006106	2016-09-21	Padeș	Cave	Miniopterus schreibersii	Ad	M	yes						1			1
0CJ006107	2016-09-21	Padeș	Cave	Miniopterus schreibersii	Juv	F	yes									1
0CJ006108	2016-09-21	Padeș	Cave	Rhinolophus ferrumequinum	Ad	M	yes								2
0CJ006109	2016-09-21	Padeș	Cave	Rhinolophus euryale	Ad	F	yes								5
0CJ006110	2016-09-21	Padeș	Cave	Miniopterus schreibersii	Ad	F	yes						2
0CJ006111	2016-09-21	Padeș	Cave	Miniopterus schreibersii	Ad	M	yes						1
0CJ006112	2016-09-21	Padeș	Cave	Miniopterus schreibersii	Sad	F	yes					1	1
0CJ006113	2016-09-21	Padeș	Cave	Rhinolophus ferrumequinum	Ad	F	yes								2
0CJ006114	2016-09-21	Padeș	Cave	Miniopterus schreibersii	Ad	M	yes									1
0CJ006115	2016-09-21	Padeș	Cave	Miniopterus schreibersii	Ad	M	yes									1
0CJ006116	2016-09-21	Padeș	Cave	Miniopterus schreibersii	Ad	F	no
0CJ006117	2016-09-21	Padeș	Cave	Miniopterus schreibersii	Ad	M	yes						3
0CJ006118	2016-09-21	Padeș	Cave	Miniopterus schreibersii	Ad	M	yes						1
0CJ006119	2016-09-21	Padeș	Cave	Miniopterus schreibersii	Ad	M	yes						5
0CJ006120	2016-09-21	Padeș	Cave	Miniopterus schreibersii	Ad	M	yes									1
0CJ006121	2016-09-21	Padeș	Cave	Miniopterus schreibersii	Ad	M	yes						2			1
0CJ006122	2016-09-21	Padeș	Cave	Miniopterus schreibersii	Ad	F	yes						1
0CJ006123	2016-09-21	Padeș	Cave	Miniopterus schreibersii	Ad	M	yes						1
0CJ006124	2016-09-21	Padeș	Cave	Miniopterus schreibersii	Ad	M	no
0CJ006125	2016-09-21	Padeș	Cave	Miniopterus schreibersii	Ad	F	yes						1
0CJ006126	2016-09-21	Padeș	Cave	Miniopterus schreibersii	Ad	M	yes									1
0CJ006127	2016-09-21	Padeș	Cave	Miniopterus schreibersii	Ad	F	yes										1
0CJ006128	2016-09-21	Padeș	Cave	Miniopterus schreibersii	Ad	F	yes						1
0CJ006129	2016-09-21	Padeș	Cave	Miniopterus schreibersii	Ad	F	yes						1			1
0CJ006130	2016-09-21	Padeș	Cave	Miniopterus schreibersii	Ad	F	yes						2
0CJ006131	2016-09-21	Padeș	Cave	Miniopterus schreibersii	Ad	F	yes						2			1
0CJ006132	2016-09-21	Padeș	Cave	Miniopterus schreibersii	Ad	M	yes						2
0CJ006133	2016-09-21	Padeș	Cave	Miniopterus schreibersii	Ad	F	yes									1
0CJ006134	2016-09-21	Padeș	Cave	Miniopterus schreibersii	Ad	F	yes						1
0CJ006135	2016-09-21	Padeș	Cave	Miniopterus schreibersii	Ad	F	yes						3
0CJ006136	2016-09-21	Padeș	Cave	Miniopterus schreibersii	Ad	F	yes									1
0CJ006137	2016-09-21	Padeș	Cave	Miniopterus schreibersii	Ad	F	yes						1
0CJ006138	2016-09-21	Padeș	Cave	Miniopterus schreibersii	Ad	F	yes						1
0CJ006139	2016-09-21	Padeș	Cave	Miniopterus schreibersii	Ad	F	yes						3
0CJ006140	2016-09-21	Padeș	Cave	Miniopterus schreibersii	Ad	M	yes						1
0CJ006141	2016-09-21	Padeș	Cave	Plecotus austriacus	Ad	F	no
0CJ006142	2016-09-21	Padeș	Cave	Miniopterus schreibersii	Ad	F	yes						1			1
0CJ006143	2016-09-21	Padeș	Cave	Myotis capaccinii	Ad	M	yes					3
0CJ006144	2016-09-21	Padeș	Cave	Miniopterus schreibersii	Ad	F	yes						2			1
0CJ006145	2016-09-21	Padeș	Cave	Myotis myotis	Ad	F	yes										2
0CJ006146	2016-09-21	Padeș	Cave	Plecotus austriacus	Ad	M	no
0CJ006147	2016-09-21	Padeș	Cave	Rhinolophus ferrumequinum	Ad	M	no
0CJ006148	2016-09-21	Padeș	Cave	Rhinolophus hipposideros	Ad	F	no
0CJ006149	2016-09-21	Padeș	Cave	Rhinolophus hipposideros	Ad	M	no
0CJ006150	2016-09-21	Padeș	Cave	Rhinolophus ferrumequinum	Ad	F	no
0CJ006151	2016-09-21	Padeș	Cave	Miniopterus schreibersii	Ad	M	yes						2			1
0CJ006152	2016-09-21	Padeș	Cave	Myotis nattereri	Ad	M	yes		4
0CJ006153	2016-09-21	Padeș	Cave	Miniopterus schreibersii	Ad	F	yes						3
0CJ006154	2016-09-21	Padeș	Cave	Myotis capaccinii	Ad	M	yes					1
0CJ006155	2016-09-21	Padeș	Cave	Miniopterus schreibersii	Ad	F	yes						1
0CJ006156	2016-09-21	Padeș	Cave	Miniopterus schreibersii	Ad	F	yes						1
0CJ006157	2016-09-21	Padeș	Cave	Miniopterus schreibersii	Ad	M	yes									2
0CJ006158	2016-09-21	Padeș	Cave	Miniopterus schreibersii	Ad	M	yes									2
0CJ006159	2016-09-21	Padeș	Cave	Miniopterus schreibersii	Ad	M	yes									1
0CJ006160	2016-09-21	Padeș	Cave	Plecotus austriacus	Ad	M	no
A0013	2017-05-02	Răstoci	Cave	Miniopterus schreibersii	Ad	F	yes									2
A0014	2017-05-02	Răstoci	Cave	Miniopterus schreibersii	Ad	F	yes						1
A0015	2017-05-02	Răstoci	Cave	Miniopterus schreibersii	Ad	F	yes						1			1
A0016	2017-05-02	Răstoci	Cave	Miniopterus schreibersii	Ad	M	no
A0017	2017-05-02	Răstoci	Cave	Miniopterus schreibersii	Ad	F	no
A0018	2017-05-02	Răstoci	Cave	Miniopterus schreibersii	Ad	M	no
A0019	2017-05-02	Răstoci	Cave	Miniopterus schreibersii	Ad	F	no
A0020	2017-05-02	Răstoci	Cave	Miniopterus schreibersii	Ad	M	no
A0021	2017-05-02	Răstoci	Cave	Miniopterus schreibersii	Ad	F	yes										1
A0022	2017-05-02	Răstoci	Cave	Miniopterus schreibersii	Ad	M	yes						1
A0023	2017-05-02	Răstoci	Cave	Miniopterus schreibersii	Ad	F	yes						1
A0024	2017-05-02	Răstoci	Cave	Miniopterus schreibersii	Ad	M	yes						2
A0025	2017-05-02	Răstoci	Cave	Miniopterus schreibersii	Ad	F	yes									1
A0026	2017-05-02	Răstoci	Cave	Miniopterus schreibersii	Ad	F	no
A0027	2017-05-02	Răstoci	Cave	Miniopterus schreibersii	Ad	F	yes										1
A0028	2017-05-02	Răstoci	Cave	Miniopterus schreibersii	Ad	F	yes										1
A0029	2017-05-02	Răstoci	Cave	Miniopterus schreibersii	Ad	F	no
A0030	2017-05-02	Răstoci	Cave	Miniopterus schreibersii	Ad	F	no
A0031	2017-05-02	Răstoci	Cave	Miniopterus schreibersii	Ad	F	yes						1			1	1
A0032	2017-05-02	Răstoci	Cave	Miniopterus schreibersii	Ad	F	no
A0033	2017-05-02	Răstoci	Cave	Miniopterus schreibersii	Ad	F	yes										7
A0034	2017-05-02	Răstoci	Cave	Miniopterus schreibersii	Ad	F	no
A0035	2017-05-02	Răstoci	Cave	Miniopterus schreibersii	Ad	M	yes						1
A0036	2017-05-02	Răstoci	Cave	Miniopterus schreibersii	Ad	F	no
A0037	2017-05-02	Răstoci	Cave	Miniopterus schreibersii	Ad	F	no
A0038	2017-05-02	Răstoci	Cave	Miniopterus schreibersii	Ad	F	no
A0039	2017-05-02	Răstoci	Cave	Miniopterus schreibersii	Ad	F	yes						2
A0040	2017-05-02	Răstoci	Cave	Miniopterus schreibersii	Ad	F	yes									1
A0041	2017-05-02	Răstoci	Cave	Miniopterus schreibersii	Ad	F	yes						3			1
A0042	2017-05-02	Răstoci	Cave	Miniopterus schreibersii	Ad	F	no
A0043	2017-05-02	Răstoci	Cave	Miniopterus schreibersii	Ad	M	no
A0044	2017-05-02	Răstoci	Cave	Miniopterus schreibersii	Ad	F	yes						1				1
A0045	2017-05-02	Răstoci	Cave	Miniopterus schreibersii	Ad	F	yes						1				2
A0046	2017-05-02	Răstoci	Cave	Miniopterus schreibersii	Ad	F	no
A0047	2017-05-02	Răstoci	Cave	Miniopterus schreibersii	Ad	M	yes									1
A0048	2017-05-02	Răstoci	Cave	Miniopterus schreibersii	Ad	F	no
A0049	2017-05-02	Răstoci	Cave	Miniopterus schreibersii	Ad	M	no
A0050	2017-05-02	Răstoci	Cave	Miniopterus schreibersii	Ad	F	no
A0051	2017-05-02	Răstoci	Cave	Miniopterus schreibersii	Ad	F	no
A0052	2017-05-02	Răstoci	Cave	Miniopterus schreibersii	Ad	F	no
A0053	2017-05-02	Răstoci	Cave	Miniopterus schreibersii	Ad	M	no
A0054	2017-05-02	Răstoci	Cave	Miniopterus schreibersii	Ad	F	no
A0055	2017-05-02	Răstoci	Cave	Miniopterus schreibersii	Ad	F	no
A0056	2017-05-02	Răstoci	Cave	Miniopterus schreibersii	Ad	F	no
A0057	2017-05-02	Răstoci	Cave	Miniopterus schreibersii	Ad	M	no
A0058	2017-05-02	Răstoci	Cave	Miniopterus schreibersii	Ad	F	yes						2
A0059	2017-05-02	Răstoci	Cave	Miniopterus schreibersii	Ad	F	no
A0060	2017-05-02	Răstoci	Cave	Rhinolophus hipposideros	Ad	M	no
A0061	2017-05-02	Răstoci	Cave	Miniopterus schreibersii	Ad	M	no
A0062	2017-05-02	Răstoci	Cave	Miniopterus schreibersii	Ad	F	yes									1	2
A0063	2017-05-02	Răstoci	Cave	Miniopterus schreibersii	Ad	F	yes						1
A0064	2017-05-02	Răstoci	Cave	Miniopterus schreibersii	Ad	F	no
A0065	2017-05-02	Răstoci	Cave	Miniopterus schreibersii	Ad	M	yes										2
A0066	2017-05-02	Răstoci	Cave	Myotis blythii	Ad	F	yes							1
A0067	2017-05-02	Răstoci	Cave	Myotis blythii	Ad	F	yes										1
A0068	2017-05-02	Răstoci	Cave	Myotis blythii	Ad	F	yes										1
A0069	2017-05-02	Răstoci	Cave	Myotis myotis	Ad	F	yes							1			1
A0070	2017-05-02	Răstoci	Cave	Myotis myotis	Ad	F	yes										1
A0071	2017-05-02	Răstoci	Cave	Myotis myotis	Ad	F	yes										2
A0072	2017-05-02	Răstoci	Cave	Myotis blythii	Ad	F	yes							1			9
A0073	2017-05-02	Răstoci	Cave	Myotis blythii	Ad	F	yes							3
A0074	2017-04-29	Canaraua Fetii	Building	Pipistrellus nathusii	Ad	F	no
A0075	2017-04-29	Canaraua Fetii	Building	Vespertilio murinus	Ad	F	no
A0076	2017-04-29	Canaraua Fetii	Building	Vespertilio murinus	Ad	F	no
A0077	2017-04-29	Canaraua Fetii	Building	Nyctalus noctula	Ad	F	no
A0078	2017-04-29	Canaraua Fetii	Building	Nyctalus lasiopterus	Ad	F	no
A0079	2017-04-29	Canaraua Fetii	Building	Nyctalus noctula	Ad	F	no
A0080	2017-04-29	Canaraua Fetii	Building	Vespertilio murinus	Ad	F	no
A0081	2017-04-29	Canaraua Fetii	Building	Vespertilio murinus	Ad	F	no
A0082	2017-04-29	Canaraua Fetii	Building	Nyctalus noctula	Ad	M	no
A0083	2017-04-29	Canaraua Fetii	Building	Nyctalus noctula	Ad	M	no
A0084	2017-04-29	Canaraua Fetii	Building	Nyctalus noctula	Ad	F	no
A0085	2017-04-29	Canaraua Fetii	Building	Nyctalus noctula	Ad	F	no
A0086	2017-04-29	Canaraua Fetii	Building	Nyctalus noctula	Ad	F	no
A0087	2017-04-29	Canaraua Fetii	Building	Nyctalus noctula	Ad	M	no
A0088	2017-04-29	Canaraua Fetii	Building	Nyctalus noctula	Ad	M	no
A0089	2017-04-29	Canaraua Fetii	Building	Nyctalus noctula	Ad	M	no
A0090	2017-04-29	Canaraua Fetii	Building	Nyctalus noctula	Ad	M	no
A0091	2017-04-29	Canaraua Fetii	Building	Nyctalus noctula	Ad	F	no
A0092	2017-04-29	Canaraua Fetii	Building	Nyctalus noctula	Ad	F	no
A0093	2017-04-29	Canaraua Fetii	Building	Nyctalus noctula	Sad	F	no
A0094	2017-04-29	Canaraua Fetii	Building	Nyctalus noctula	Ad	F	no
A0095	2017-04-29	Canaraua Fetii	Building	Nyctalus noctula	Ad	F	no
A0096	2017-04-29	Canaraua Fetii	Building	Nyctalus noctula	Ad	F	no
A0097	2017-04-29	Canaraua Fetii	Building	Nyctalus noctula	Ad	F	no
A0098	2017-04-29	Canaraua Fetii	Building	Nyctalus noctula	Ad	F	no
A0099	2017-04-29	Canaraua Fetii	Building	Nyctalus noctula	Ad	F	no
A0100	2017-04-29	Canaraua Fetii	Building	Nyctalus noctula	Ad	F	no
A0101	2017-04-29	Canaraua Fetii	Building	Nyctalus noctula	Sad	F	no
A0102	2017-04-29	Canaraua Fetii	Building	Nyctalus noctula	Ad	F	no
A0103	2017-04-29	Canaraua Fetii	Building	Nyctalus noctula	Ad	F	no
A0104	2017-04-29	Canaraua Fetii	Building	Nyctalus noctula	Ad	M	no
A0105	2017-04-29	Canaraua Fetii	Building	Nyctalus noctula	Sad	F	no
A0106	2017-04-29	Canaraua Fetii	Building	Nyctalus noctula	Sad	F	no
A0107	2017-04-29	Canaraua Fetii	Building	Nyctalus noctula	Ad	F	no
A0108	2017-04-29	Canaraua Fetii	Building	Nyctalus noctula	Ad	F	no
A0109	2017-04-29	Canaraua Fetii	Building	Nyctalus noctula	Ad	F	no
A0110	2017-04-29	Canaraua Fetii	Building	Nyctalus noctula	Ad	F	no
A0111	2017-04-30	Canaraua Fetii	Mine	Miniopterus schreibersii	NA	M	no
A0112	2017-04-30	Canaraua Fetii	Mine	Miniopterus schreibersii	Ad	M	no
A0113	2017-04-30	Canaraua Fetii	Mine	Miniopterus schreibersii	Ad	F	no
A0114	2017-04-30	Canaraua Fetii	Mine	Miniopterus schreibersii	Ad	F	no
A0115	2017-04-30	Canaraua Fetii	Mine	Miniopterus schreibersii	Ad	F	no
A0116	2017-04-30	Canaraua Fetii	Mine	Miniopterus schreibersii	Ad	F	yes									1
A0117	2017-04-30	Canaraua Fetii	Mine	Miniopterus schreibersii	Ad	M	no
A0118	2017-04-30	Canaraua Fetii	Mine	Miniopterus schreibersii	Ad	M	no
A0119	2017-04-30	Canaraua Fetii	Mine	Miniopterus schreibersii	Ad	F	no
A0120	2017-04-30	Canaraua Fetii	Mine	Miniopterus schreibersii	Ad	F	no
A0121	2017-04-30	Canaraua Fetii	Mine	Miniopterus schreibersii	Ad	F	no
A0122	2017-04-30	Canaraua Fetii	Mine	Miniopterus schreibersii	Ad	M	no
A0123	2017-04-30	Canaraua Fetii	Mine	Miniopterus schreibersii	Ad	M	no
A0124	2017-04-30	Canaraua Fetii	Mine	Miniopterus schreibersii	Ad	M	no
A0125	2017-04-30	Canaraua Fetii	Mine	Miniopterus schreibersii	Ad	F	no
A0126	2017-04-30	Canaraua Fetii	Mine	Miniopterus schreibersii	Ad	M	no
A0127	2017-04-30	Canaraua Fetii	Mine	Miniopterus schreibersii	NA	NA	no
A0128	2017-04-30	Canaraua Fetii	Mine	Miniopterus schreibersii	Ad	M	no
A0129	2017-04-30	Canaraua Fetii	Mine	Miniopterus schreibersii	Ad	F	no
A0130	2017-04-30	Canaraua Fetii	Mine	Miniopterus schreibersii	Sad	F	no
A0131	2017-04-30	Canaraua Fetii	Mine	Miniopterus schreibersii	Ad	M	yes									2
A0132	2017-04-30	Canaraua Fetii	Mine	Miniopterus schreibersii	Sad	M	no
A0133	2017-04-30	Canaraua Fetii	Mine	Miniopterus schreibersii	Ad	M	no
A0134	2017-04-30	Canaraua Fetii	Mine	Miniopterus schreibersii	Ad	F	no
A0135	2017-04-30	Canaraua Fetii	Mine	Miniopterus schreibersii	Ad	M	no
A0136	2017-04-30	Canaraua Fetii	Mine	Miniopterus schreibersii	Ad	M	yes									1
A0137	2017-04-30	Canaraua Fetii	Mine	Miniopterus schreibersii	Ad	M	no
A0138	2017-04-30	Canaraua Fetii	Mine	Miniopterus schreibersii	Ad	F	no
A0139	2017-04-30	Canaraua Fetii	Mine	Miniopterus schreibersii	Ad	M	no
A0140	2017-04-30	Canaraua Fetii	Mine	Miniopterus schreibersii	Ad	F	no
A0141	2017-04-30	Canaraua Fetii	Mine	Miniopterus schreibersii	Ad	M	no
A0142	2017-04-30	Canaraua Fetii	Mine	Miniopterus schreibersii	Ad	M	no
A0143	2017-04-30	Canaraua Fetii	Mine	Miniopterus schreibersii	Ad	M	no
A0144	2017-04-30	Canaraua Fetii	Mine	Miniopterus schreibersii	Ad	M	yes									1
A0145	2017-04-30	Canaraua Fetii	Mine	Miniopterus schreibersii	Sad	F	no
A0146	2017-04-30	Canaraua Fetii	Mine	Miniopterus schreibersii	Ad	M	no
A0147	2017-04-30	Canaraua Fetii	Mine	Miniopterus schreibersii	Sad	M	no
A0148	2017-04-30	Canaraua Fetii	Mine	Miniopterus schreibersii	Ad	F	no
A0149	2017-05-01	Limanu	Cave	Myotis daubentonii	Ad	F	no
A0150	2017-05-01	Limanu	Cave	Myotis daubentonii	Ad	F	no
A0151	2017-05-01	Limanu	Cave	Myotis daubentonii	Ad	F	no
A0152	2017-05-01	Limanu	Cave	Rhinolophus hipposideros	Ad	M	no
A0153	2017-05-01	Limanu	Cave	Myotis daubentonii	Ad	F	no
A0154	2017-05-01	Limanu	Cave	Myotis daubentonii	Ad	F	no
A0155	2017-05-01	Limanu	Cave	Myotis daubentonii	Ad	F	yes			1
A0156	2017-05-01	Limanu	Cave	Myotis daubentonii	Ad	F	no
A0157	2017-05-01	Limanu	Cave	Rhinolophus mehelyi	Ad	F	no
A0158	2017-05-01	Limanu	Cave	Myotis daubentonii	Ad	F	no
A0159	2017-05-01	Limanu	Cave	Myotis daubentonii	Ad	M	no
A0160	2017-05-01	Limanu	Cave	Rhinolophus hipposideros	Ad	M	no
A0161	2017-05-01	Limanu	Cave	Myotis daubentonii	Ad	F	no
A0162	2017-05-01	Limanu	Cave	Myotis daubentonii	Ad	M	no
A0163	2017-05-01	Limanu	Cave	Myotis daubentonii	Ad	F	no
A0164	2017-05-01	Limanu	Cave	Myotis daubentonii	Ad	F	no
A0165	2017-05-01	Limanu	Cave	Myotis daubentonii	Ad	F	no
A0166	2017-05-01	Limanu	Cave	Myotis daubentonii	Ad	F	no
A0167	2017-05-01	Limanu	Cave	Rhinolophus mehelyi	Ad	M	no
A0168	2017-05-01	Limanu	Cave	Myotis daubentonii	Ad	F	no
A0169	2017-05-01	Limanu	Cave	Myotis daubentonii	Ad	F	no
A0170	2017-05-04	Gilău	Building	Rhinolophus ferrumequinum	Ad	F	no
A0171	2017-05-04	Gilău	Building	Rhinolophus ferrumequinum	Ad	F	no
A0172	2017-05-04	Gilău	Building	Rhinolophus ferrumequinum	Ad	F	no
A0173	2017-05-04	Gilău	Building	Myotis blythii	Ad	M	no
A0174	2017-05-04	Gilău	Building	Rhinolophus ferrumequinum	Ad	F	no
A0175	2017-05-04	Gilău	Building	Rhinolophus ferrumequinum	Ad	M	no
A0176	2017-05-04	Gilău	Building	Rhinolophus ferrumequinum	Ad	F	no
A0177	2017-05-04	Gilău	Building	Rhinolophus ferrumequinum	Ad	F	no
A0178	2017-05-04	Gilău	Building	Rhinolophus ferrumequinum	Ad	F	no
A0179	2017-05-04	Gilău	Building	Rhinolophus ferrumequinum	Ad	F	no
A0180	2017-05-04	Gilău	Building	Rhinolophus ferrumequinum	Ad	F	no
A0181	2017-05-04	Gilău	Building	Rhinolophus ferrumequinum	Ad	F	no
A0182	2017-05-04	Gilău	Building	Rhinolophus ferrumequinum	Ad	M	no
A0183	2017-05-04	Gilău	Building	Vespertilio murinus	Ad	M	no
A0184	2017-05-04	Gilău	Building	Myotis myotis	Ad	F	no
A0185	2017-05-04	Gilău	Building	Myotis myotis	Ad	F	yes							1			2
A0186	2017-05-04	Gilău	Building	Myotis myotis	Ad	F	yes							1			2
A0187	2017-05-04	Gilău	Building	Myotis blythii	Ad	F	no
A0188	2017-05-04	Gilău	Building	Rhinolophus ferrumequinum	Ad	M	yes				1			1			2
A0189	2017-05-04	Gilău	Building	Rhinolophus ferrumequinum	Ad	F	no
A0190	2017-05-04	Gilău	Building	Rhinolophus ferrumequinum	Ad	F	yes								2
A0191	2017-05-04	Gilău	Building	Myotis myotis	Ad	F	yes										1
A0192	2017-05-04	Gilău	Building	Myotis blythii	Ad	M	no
A0193	2017-05-04	Gilău	Building	Myotis myotis	Ad	F	yes										2
A0194	2017-05-04	Gilău	Building	Myotis blythii	Ad	M	no
A0195	2017-05-04	Gilău	Building	Plecotus austriacus	Ad	M	no
A0196	2017-05-07	Sasca Montană	Mine	Rhinolophus ferrumequinum	Ad	M	no
A0197	2017-05-07	Sasca Montană	Mine	Rhinolophus ferrumequinum	Ad	M	no
A0198	2017-05-07	Sasca Montană	Mine	Rhinolophus ferrumequinum	Ad	F	no
A0199	2017-05-07	Sasca Montană	Mine	Rhinolophus euryale	Ad	M	yes								2
A0200	2017-05-07	Sasca Montană	Mine	Rhinolophus euryale	Ad	F	yes								2
A0201	2017-05-07	Sasca Montană	Mine	Rhinolophus ferrumequinum	Ad	M	no
A0202	2017-05-07	Sasca Montană	Mine	Rhinolophus euryale	Ad	M	yes								10
A0203	2017-05-07	Sasca Montană	Mine	Rhinolophus ferrumequinum	Ad	M	no
A0204	2017-05-07	Sasca Montană	Mine	Rhinolophus ferrumequinum	Ad	M	yes								1
A0205	2017-05-07	Sasca Montană	Mine	Rhinolophus euryale	Ad	F	no
A0206	2017-05-07	Sasca Montană	Mine	Miniopterus schreibersii	Ad	M	no
A0207	2017-05-07	Sasca Montană	Mine	Rhinolophus euryale	Ad	M	no
A0208	2017-05-07	Sasca Montană	Mine	Rhinolophus ferrumequinum	Ad	F	yes								2
A0209	2017-05-07	Sasca Montană	Mine	Rhinolophus ferrumequinum	Ad	F	no
A0210	2017-05-07	Sasca Montană	Mine	Rhinolophus euryale	Ad	M	yes								1	1
A0211	2017-05-07	Sasca Montană	Mine	Rhinolophus ferrumequinum	Ad	M	no
A0212	2017-05-08	Moldova Veche	Cave	Rhinolophus euryale	Ad	M	yes								2
A0213	2017-05-08	Moldova Veche	Cave	Rhinolophus euryale	Ad	M	yes								1
A0214	2017-05-08	Moldova Veche	Cave	Miniopterus schreibersii	Ad	F	no
A0215	2017-05-08	Moldova Veche	Cave	Rhinolophus euryale	Ad	F	yes								1
A0216	2017-05-08	Moldova Veche	Cave	Rhinolophus euryale	Ad	M	no
A0217	2017-05-08	Moldova Veche	Cave	Rhinolophus euryale	Ad	F	yes								6
A0218	2017-05-08	Moldova Veche	Cave	Rhinolophus euryale	Ad	F	yes								1
A0219	2017-05-08	Moldova Veche	Cave	Miniopterus schreibersii	Ad	M	yes						1
A0220	2017-05-08	Moldova Veche	Cave	Miniopterus schreibersii	Ad	F	no
A0221	2017-05-08	Moldova Veche	Cave	Rhinolophus euryale	Ad	M	no
A0222	2017-05-08	Moldova Veche	Cave	Miniopterus schreibersii	Ad	M	no
A0223	2017-05-08	Moldova Veche	Cave	Miniopterus schreibersii	Ad	M	no
A0224	2017-05-08	Moldova Veche	Cave	Rhinolophus euryale	Ad	M	no
A0225	2017-05-08	Moldova Veche	Cave	Rhinolophus euryale	Ad	M	no
A0226	2017-05-08	Moldova Veche	Cave	Rhinolophus euryale	Ad	F	yes								1
A0227	2017-05-08	Moldova Veche	Cave	Miniopterus schreibersii	Ad	M	no
A0228	2017-05-08	Moldova Veche	Cave	Rhinolophus euryale	Ad	F	no
A0229	2017-05-08	Moldova Veche	Cave	Rhinolophus euryale	Ad	M	yes								2
A0230	2017-05-08	Moldova Veche	Cave	Miniopterus schreibersii	Ad	M	no
A0231	2017-05-08	Moldova Veche	Cave	Rhinolophus euryale	Ad	M	no
A0232	2017-05-08	Moldova Veche	Cave	Rhinolophus euryale	Ad	M	yes								2
A0233	2017-05-08	Moldova Veche	Cave	Miniopterus schreibersii	Ad	F	yes										2
A0234	2017-05-08	Moldova Veche	Cave	Miniopterus schreibersii	Ad	F	yes									3
A0235	2017-05-08	Moldova Veche	Cave	Miniopterus schreibersii	Ad	F	no
A0236	2017-05-08	Moldova Veche	Cave	Miniopterus schreibersii	Ad	F	no
A0237	2017-05-08	Moldova Veche	Cave	Miniopterus schreibersii	Ad	F	yes										1
A0238	2017-05-08	Moldova Veche	Cave	Miniopterus schreibersii	Ad	F	yes				1
A0239	2017-05-08	Moldova Veche	Cave	Miniopterus schreibersii	Ad	M	no
A0240	2017-05-08	Moldova Veche	Cave	Miniopterus schreibersii	Ad	F	yes						1
A0241	2017-05-08	Moldova Veche	Cave	Rhinolophus euryale	Ad	M	no
A0242	2017-05-08	Moldova Veche	Cave	Miniopterus schreibersii	Ad	F	no
A0243	2017-05-08	Moldova Veche	Cave	Rhinolophus euryale	Ad	M	no
A0244	2017-05-08	Moldova Veche	Cave	Miniopterus schreibersii	Ad	F	no
A0245	2017-05-08	Moldova Veche	Cave	Miniopterus schreibersii	Ad	F	no
A0246	2017-05-08	Moldova Veche	Cave	Miniopterus schreibersii	Ad	F	yes									1
A0247	2017-05-08	Moldova Veche	Cave	Myotis capaccinii	Ad	F	no
A0248	2017-05-08	Moldova Veche	Cave	Miniopterus schreibersii	Ad	F	yes									1
A0249	2017-05-08	Moldova Veche	Cave	Miniopterus schreibersii	Ad	F	no
A0250	2017-05-08	Moldova Veche	Cave	Rhinolophus euryale	Ad	M	yes								1
A0251	2017-05-08	Moldova Veche	Cave	Miniopterus schreibersii	Ad	F	yes									2
A0252	2017-05-08	Moldova Veche	Cave	Miniopterus schreibersii	Ad	F	yes						1
A0253	2017-05-08	Moldova Veche	Cave	Miniopterus schreibersii	Ad	F	yes						1
A0254	2017-05-08	Moldova Veche	Cave	Rhinolophus euryale	Ad	F	yes								1
A0255	2017-05-08	Moldova Veche	Cave	Rhinolophus ferrumequinum	Ad	F	no
A0256	2017-05-08	Moldova Veche	Cave	Myotis myotis	Ad	F	no
A0257	2017-05-08	Moldova Veche	Cave	Myotis blythii	Ad	F	no
A0258	2017-05-08	Moldova Veche	Cave	Myotis myotis	Ad	F	yes										1
A0259	2017-05-08	Moldova Veche	Cave	Myotis myotis	Ad	F	no
A0260	2017-05-08	Moldova Veche	Cave	Myotis blythii	Ad	F	yes										1
A0261	2017-05-08	Moldova Veche	Cave	Myotis blythii	Ad	F	yes										1
A0262	2017-05-08	Moldova Veche	Cave	Myotis myotis	Ad	F	yes										1
A0263	2017-05-09	Băile Herculane	Cave	Rhinolophus hipposideros	Ad	F	no
A0264	2017-05-09	Băile Herculane	Cave	Rhinolophus hipposideros	Ad	F	no
A0265	2017-05-09	Băile Herculane	Cave	Rhinolophus hipposideros	Ad	M	no
A0266	2017-05-09	Băile Herculane	Cave	Rhinolophus hipposideros	Ad	F	no
A0267	2017-05-09	Băile Herculane	Cave	Rhinolophus hipposideros	Ad	F	no
A0268	2017-05-09	Băile Herculane	Cave	Rhinolophus hipposideros	Ad	F	no
A0269	2017-05-09	Băile Herculane	Cave	Rhinolophus hipposideros	Ad	F	no
A0270	2017-05-09	Băile Herculane	Cave	Rhinolophus hipposideros	Ad	F	no
A0271	2017-05-09	Băile Herculane	Cave	Rhinolophus hipposideros	Ad	F	no
A0272	2017-05-09	Băile Herculane	Cave	Rhinolophus hipposideros	Ad	F	no
A0273	2017-05-09	Băile Herculane	Cave	Rhinolophus ferrumequinum	Ad	F	no
A0274	2017-05-09	Băile Herculane	Cave	Rhinolophus ferrumequinum	Ad	F	no
A0275	2017-05-09	Băile Herculane	Cave	Rhinolophus hipposideros	Ad	F	no
A0276	2017-05-09	Băile Herculane	Cave	Rhinolophus hipposideros	Ad	F	no
A0277	2017-05-09	Băile Herculane	Cave	Rhinolophus hipposideros	Ad	F	no
A0278	2017-05-09	Băile Herculane	Cave	Rhinolophus hipposideros	Ad	F	no
A0279	2017-05-09	Băile Herculane	Cave	Rhinolophus ferrumequinum	Ad	M	no
A0280	2017-05-09	Băile Herculane	Cave	Rhinolophus hipposideros	Ad	F	no
A0281	2017-05-09	Băile Herculane	Cave	Rhinolophus hipposideros	Ad	F	no
A0282	2017-05-09	Băile Herculane	Cave	Rhinolophus ferrumequinum	Ad	NA	no
A0283	2017-05-09	Băile Herculane	Cave	Rhinolophus hipposideros	Ad	F	no
A0284	2017-05-09	Băile Herculane	Cave	Rhinolophus ferrumequinum	Ad	F	no
A0285	2017-05-09	Băile Herculane	Cave	Rhinolophus hipposideros	Ad	F	no
A0286	2017-05-09	Băile Herculane	Cave	Rhinolophus hipposideros	Ad	F	no
A0287	2017-05-09	Băile Herculane	Cave	Rhinolophus ferrumequinum	Ad	F	no
A0288	2017-05-09	Băile Herculane	Cave	Rhinolophus hipposideros	Ad	F	no
A0289	2017-05-09	Băile Herculane	Cave	Rhinolophus ferrumequinum	Ad	F	no
A0290	2017-05-09	Băile Herculane	Cave	Rhinolophus ferrumequinum	Ad	M	no
A0291	2017-05-09	Băile Herculane	Cave	Rhinolophus hipposideros	Ad	F	no
A0292	2017-05-09	Băile Herculane	Cave	Rhinolophus hipposideros	Ad	F	no
A0293	2017-05-09	Băile Herculane	Cave	Rhinolophus hipposideros	Ad	F	no
A0294	2017-05-09	Băile Herculane	Cave	Rhinolophus hipposideros	Ad	F	no
A0295	2017-05-09	Băile Herculane	Cave	Rhinolophus ferrumequinum	Ad	F	no
A0296	2017-05-09	Băile Herculane	Cave	Rhinolophus hipposideros	Ad	F	no
A0297	2017-05-09	Băile Herculane	Cave	Rhinolophus hipposideros	Ad	F	no
A0298	2017-05-09	Băile Herculane	Cave	Rhinolophus hipposideros	Ad	M	no
A0299	2017-05-09	Băile Herculane	Cave	Rhinolophus hipposideros	Ad	F	no
A0300	2017-05-09	Băile Herculane	Cave	Rhinolophus hipposideros	Ad	F	no
A0301	2017-05-09	Băile Herculane	Cave	Rhinolophus hipposideros	Ad	F	no
A0302	2017-05-09	Băile Herculane	Cave	Rhinolophus hipposideros	Ad	M	no
A0303	2017-05-09	Băile Herculane	Cave	Rhinolophus hipposideros	Ad	F	no
A0304	2017-05-09	Băile Herculane	Cave	Rhinolophus hipposideros	Ad	M	yes								1
A0305	2017-05-09	Băile Herculane	Cave	Rhinolophus hipposideros	Ad	F	no
A0306	2017-05-09	Băile Herculane	Cave	Rhinolophus hipposideros	Ad	F	no
A0307	2017-05-09	Băile Herculane	Cave	Rhinolophus hipposideros	Ad	M	no
A0308	2017-05-09	Băile Herculane	Cave	Rhinolophus hipposideros	Ad	F	no
A0309	2017-05-09	Băile Herculane	Cave	Rhinolophus hipposideros	Ad	F	no
A0310	2017-05-09	Băile Herculane	Cave	Rhinolophus hipposideros	Ad	F	no
A0311	2017-05-09	Băile Herculane	Cave	Rhinolophus hipposideros	Ad	F	no
A0312	2017-05-09	Băile Herculane	Cave	Rhinolophus hipposideros	Ad	F	no
A0313	2017-05-09	Băile Herculane	Cave	Rhinolophus hipposideros	Ad	F	no
A0314	2017-05-09	Băile Herculane	Cave	Rhinolophus hipposideros	Ad	F	no
A0315	2017-05-09	Băile Herculane	Cave	Rhinolophus hipposideros	Ad	M	no
A0316	2017-05-09	Băile Herculane	Cave	Rhinolophus hipposideros	Ad	M	no
A0317	2017-05-09	Băile Herculane	Cave	Rhinolophus hipposideros	Ad	F	no
A0318	2017-05-09	Băile Herculane	Cave	Rhinolophus hipposideros	Ad	F	no
A0319	2017-05-09	Băile Herculane	Cave	Rhinolophus hipposideros	Ad	M	no
A0320	2017-05-09	Băile Herculane	Cave	Rhinolophus hipposideros	Ad	NA	no
A0321	2017-05-09	Băile Herculane	Cave	Rhinolophus hipposideros	Ad	F	no
A0383	2017-05-19	Gura Dobrogei	Cave	Miniopterus schreibersii	Ad	M	no
A0384	2017-05-19	Gura Dobrogei	Cave	Miniopterus schreibersii	Ad	F	no
A0385	2017-05-19	Gura Dobrogei	Cave	Miniopterus schreibersii	Ad	F	no
A0386	2017-05-19	Gura Dobrogei	Cave	Miniopterus schreibersii	Ad	M	yes									1
A0387	2017-05-19	Gura Dobrogei	Cave	Miniopterus schreibersii	Ad	M	no
A0388	2017-05-19	Gura Dobrogei	Cave	Miniopterus schreibersii	Ad	M	no
A0389	2017-05-19	Gura Dobrogei	Cave	Miniopterus schreibersii	Ad	M	yes									1
A0390	2017-05-19	Gura Dobrogei	Cave	Miniopterus schreibersii	Ad	M	no
A0391	2017-05-19	Gura Dobrogei	Cave	Miniopterus schreibersii	Ad	M	no
A0392	2017-05-19	Gura Dobrogei	Cave	Miniopterus schreibersii	Ad	F	yes										2
A0393	2017-05-19	Gura Dobrogei	Cave	Miniopterus schreibersii	Ad	F	no
A0394	2017-05-19	Gura Dobrogei	Cave	Miniopterus schreibersii	Ad	F	yes									2
A0395	2017-05-19	Gura Dobrogei	Cave	Miniopterus schreibersii	Ad	M	no
A0396	2017-05-19	Gura Dobrogei	Cave	Miniopterus schreibersii	Ad	M	no
A0397	2017-05-19	Gura Dobrogei	Cave	Miniopterus schreibersii	Ad	M	no
A0398	2017-05-19	Gura Dobrogei	Cave	Miniopterus schreibersii	Ad	M	no
A0399	2017-05-19	Gura Dobrogei	Cave	Miniopterus schreibersii	Ad	F	no
A0400	2017-05-19	Gura Dobrogei	Cave	Miniopterus schreibersii	Ad	F	no
A0401	2017-05-19	Gura Dobrogei	Cave	Miniopterus schreibersii	Ad	F	no
A0402	2017-05-19	Gura Dobrogei	Cave	Miniopterus schreibersii	Ad	M	no
A0403	2017-05-19	Gura Dobrogei	Cave	Miniopterus schreibersii	Ad	F	yes						1				1
A0404	2017-05-19	Gura Dobrogei	Cave	Miniopterus schreibersii	Ad	F	yes										2
A0405	2017-05-19	Gura Dobrogei	Cave	Miniopterus schreibersii	Ad	F	no
A0406	2017-05-19	Gura Dobrogei	Cave	Miniopterus schreibersii	Ad	F	yes						1
A0407	2017-05-19	Gura Dobrogei	Cave	Miniopterus schreibersii	Ad	M	no
A0408	2017-05-19	Gura Dobrogei	Cave	Miniopterus schreibersii	Ad	M	yes						1			1
A0409	2017-05-19	Gura Dobrogei	Cave	Miniopterus schreibersii	Ad	F	yes										1
A0410	2017-05-19	Gura Dobrogei	Cave	Miniopterus schreibersii	Ad	F	no
A0411	2017-05-19	Gura Dobrogei	Cave	Miniopterus schreibersii	Ad	F	yes						1			1
A0412	2017-05-19	Gura Dobrogei	Cave	Miniopterus schreibersii	Ad	M	yes									1
A0413	2017-05-19	Gura Dobrogei	Cave	Miniopterus schreibersii	Ad	F	yes										1
A0414	2017-05-19	Gura Dobrogei	Cave	Miniopterus schreibersii	Ad	F	no
A0415	2017-05-19	Gura Dobrogei	Cave	Miniopterus schreibersii	Ad	F	yes									1
A0416	2017-05-19	Gura Dobrogei	Cave	Miniopterus schreibersii	Ad	F	no
A0417	2017-05-19	Gura Dobrogei	Cave	Miniopterus schreibersii	Ad	F	yes						1
A0418	2017-05-19	Gura Dobrogei	Cave	Miniopterus schreibersii	Ad	M	yes						1
A0419	2017-05-19	Gura Dobrogei	Cave	Miniopterus schreibersii	Ad	M	no
A0420	2017-05-19	Gura Dobrogei	Cave	Miniopterus schreibersii	Ad	F	no
A0421	2017-05-19	Gura Dobrogei	Cave	Miniopterus schreibersii	Ad	F	no
A0422	2017-05-19	Gura Dobrogei	Cave	Miniopterus schreibersii	Ad	F	yes						1
A0423	2017-05-19	Gura Dobrogei	Cave	Miniopterus schreibersii	Ad	M	no
A0424	2017-05-19	Gura Dobrogei	Cave	Miniopterus schreibersii	Ad	F	no
A0425	2017-05-19	Gura Dobrogei	Cave	Miniopterus schreibersii	Ad	M	no
A0426	2017-05-19	Gura Dobrogei	Cave	Miniopterus schreibersii	Ad	M	no
A0427	2017-05-19	Gura Dobrogei	Cave	Miniopterus schreibersii	Ad	F	yes									1
A0428	2017-05-19	Gura Dobrogei	Cave	Miniopterus schreibersii	Ad	F	no
A0429	2017-05-19	Gura Dobrogei	Cave	Miniopterus schreibersii	Ad	F	yes						2
A0430	2017-05-19	Gura Dobrogei	Cave	Miniopterus schreibersii	Ad	M	no
A0431	2017-05-19	Gura Dobrogei	Cave	Miniopterus schreibersii	Ad	M	no
A0432	2017-05-19	Gura Dobrogei	Cave	Miniopterus schreibersii	Ad	F	no
A0433	2017-05-19	Gura Dobrogei	Cave	Miniopterus schreibersii	Ad	M	no
A0434	2017-05-19	Gura Dobrogei	Cave	Miniopterus schreibersii	Ad	M	no
A0435	2017-05-19	Gura Dobrogei	Cave	Myotis blythii	Ad	F	no
A0436	2017-05-19	Gura Dobrogei	Cave	Myotis blythii	Ad	M	no
A0437	2017-05-19	Gura Dobrogei	Cave	Myotis blythii	Ad	F	no
A0438	2017-05-19	Gura Dobrogei	Cave	Myotis blythii	Ad	M	no
A0439	2017-05-19	Gura Dobrogei	Cave	Myotis blythii	Ad	M	no
A0440	2017-05-19	Gura Dobrogei	Cave	Myotis blythii	Ad	F	no
A0441	2017-05-19	Gura Dobrogei	Cave	Myotis daubentonii	Ad	M	no
A0442	2017-05-19	Gura Dobrogei	Cave	Myotis blythii	Ad	F	no
A0443	2017-05-19	Gura Dobrogei	Cave	Miniopterus schreibersii	Ad	M	yes									1
A0444	2017-05-19	Gura Dobrogei	Cave	Myotis blythii	Ad	F	yes				1			2
A0445	2017-05-19	Gura Dobrogei	Cave	Myotis blythii	Ad	F	no
A0446	2017-05-19	Gura Dobrogei	Cave	Myotis blythii	Ad	F	no
A0447	2017-05-19	Gura Dobrogei	Cave	Myotis blythii	Ad	F	no
A0448	2017-05-19	Gura Dobrogei	Cave	Myotis blythii	Ad	F	yes										1
A0449	2017-05-19	Gura Dobrogei	Cave	Myotis blythii	Ad	F	no
A0450	2017-05-20	Pădurea Hagieni	Mine	Myotis daubentonii	Ad	F	no
A0451	2017-05-20	Pădurea Hagieni	Mine	Miniopterus schreibersii	Ad	M	no
A0452	2017-05-20	Pădurea Hagieni	Mine	Miniopterus schreibersii	Ad	M	yes										2
A0453	2017-05-20	Pădurea Hagieni	Mine	Myotis daubentonii	Ad	M	no
A0454	2017-05-20	Pădurea Hagieni	Mine	Myotis daubentonii	Ad	F	no
A0455	2017-05-20	Pădurea Hagieni	Mine	Rhinolophus mehelyi	Ad	M	no
A0456	2017-05-20	Pădurea Hagieni	Mine	Myotis daubentonii	Ad	M	no
A0457	2017-05-20	Pădurea Hagieni	Mine	Myotis daubentonii	Ad	F	no
A0458	2017-05-20	Pădurea Hagieni	Mine	Myotis daubentonii	Ad	M	yes			2							2
A0459	2017-05-21	Canaraua Fetii	Building	Nyctalus noctula	Ad	M	no
A0460	2017-05-21	Canaraua Fetii	Building	Nyctalus noctula	Ad	F	no
A0461	2017-05-21	Canaraua Fetii	Building	Nyctalus noctula	Ad	M	no
A0462	2017-05-21	Canaraua Fetii	Building	Nyctalus noctula	Ad	F	no
A0463	2017-05-21	Canaraua Fetii	Building	Nyctalus noctula	Ad	F	no
A0464	2017-05-21	Canaraua Fetii	Building	Nyctalus noctula	Ad	M	no
A0465	2017-05-21	Canaraua Fetii	Building	Nyctalus noctula	Ad	F	no
A0466	2017-05-21	Canaraua Fetii	Building	Nyctalus noctula	Ad	M	no
A0467	2017-05-21	Canaraua Fetii	Building	Nyctalus noctula	Ad	F	no
A0468	2017-05-21	Canaraua Fetii	Building	Pipistrellus pygmaeus	Ad	F	no
A0469	2017-05-21	Canaraua Fetii	Building	Nyctalus noctula	Ad	F	no
A0470	2017-05-21	Canaraua Fetii	Building	Nyctalus noctula	Ad	M	no
A0471	2017-05-21	Canaraua Fetii	Building	Nyctalus noctula	Ad	M	no
A0472	2017-05-21	Canaraua Fetii	Building	Nyctalus noctula	Ad	M	no
A0473	2017-05-21	Canaraua Fetii	Building	Nyctalus noctula	Ad	M	no
A0474	2017-05-21	Canaraua Fetii	Building	Nyctalus noctula	Ad	M	no
A0475	2017-05-21	Canaraua Fetii	Building	Nyctalus noctula	Ad	F	no
A0476	2017-05-21	Canaraua Fetii	Building	Nyctalus noctula	Ad	F	no
A0477	2017-05-21	Canaraua Fetii	Building	Nyctalus noctula	Ad	F	no
A0478	2017-05-21	Canaraua Fetii	Building	Nyctalus noctula	Ad	M	no
A0479	2017-05-21	Canaraua Fetii	Building	Nyctalus noctula	Ad	M	no
A0480	2017-05-21	Canaraua Fetii	Building	Nyctalus noctula	Ad	F	no
A0481	2017-05-21	Canaraua Fetii	Building	Nyctalus noctula	Ad	M	no
A0482	2017-05-21	Canaraua Fetii	Building	Nyctalus noctula	Ad	F	no
A0483	2017-05-21	Canaraua Fetii	Building	Nyctalus noctula	Ad	F	no
A0484	2017-05-21	Canaraua Fetii	Building	Nyctalus noctula	Ad	F	no
A0485	2017-05-21	Canaraua Fetii	Building	Nyctalus noctula	Ad	M	no
A0486	2017-05-21	Canaraua Fetii	Building	Vespertilio murinus	Ad	M	no
A0487	2017-05-21	Canaraua Fetii	Building	Nyctalus noctula	Ad	F	no
A0488	2017-05-21	Canaraua Fetii	Building	Nyctalus noctula	Ad	F	no
A0489	2017-05-21	Canaraua Fetii	Building	Nyctalus noctula	Ad	F	no
A0490	2017-05-21	Canaraua Fetii	Building	Nyctalus noctula	Ad	F	no
A0491	2017-05-21	Canaraua Fetii	Building	Nyctalus noctula	Ad	F	no
A0492	2017-05-21	Canaraua Fetii	Building	Nyctalus noctula	Ad	F	no
A0493	2017-05-21	Canaraua Fetii	Building	Nyctalus noctula	Ad	M	no
A0494	2017-05-21	Canaraua Fetii	Building	Nyctalus noctula	Ad	M	no
A0495	2017-05-21	Canaraua Fetii	Building	Vespertilio murinus	Ad	F	no
A0496	2017-05-21	Canaraua Fetii	Building	Nyctalus noctula	Ad	F	no
A0497	2017-05-21	Canaraua Fetii	Building	Nyctalus noctula	Ad	F	no
A0498	2017-05-21	Canaraua Fetii	Building	Nyctalus noctula	Ad	F	no
A0499	2017-05-21	Canaraua Fetii	Building	Nyctalus noctula	Ad	F	no
A0500	2017-05-21	Canaraua Fetii	Building	Nyctalus noctula	Ad	F	no
A0501	2017-05-21	Canaraua Fetii	Building	Nyctalus noctula	Ad	F	no
A0502	2017-05-21	Canaraua Fetii	Building	Nyctalus noctula	Ad	F	no
A0503	2017-05-21	Canaraua Fetii	Building	Nyctalus noctula	Ad	F	no
A0504	2017-05-21	Canaraua Fetii	Building	Nyctalus noctula	Ad	F	no
A0505	2017-05-21	Canaraua Fetii	Building	Nyctalus noctula	Ad	F	no
A0506	2017-05-21	Canaraua Fetii	Building	Nyctalus noctula	Ad	F	no
A0507	2017-05-21	Canaraua Fetii	Building	Nyctalus noctula	Ad	F	no
A0508	2017-05-21	Canaraua Fetii	Building	Nyctalus noctula	Ad	F	no
A0509	2017-05-21	Canaraua Fetii	Building	Nyctalus noctula	Ad	M	no
A0510	2017-05-21	Canaraua Fetii	Building	Nyctalus noctula	Ad	F	no
A0511	2017-05-21	Canaraua Fetii	Building	Vespertilio murinus	Ad	F	no
A0512	2017-05-21	Canaraua Fetii	Building	Vespertilio murinus	Ad	F	no
A0513	2017-05-21	Canaraua Fetii	Building	Vespertilio murinus	Ad	F	no
A0514	2017-05-21	Canaraua Fetii	Building	Vespertilio murinus	Ad	F	no
A0515	2017-05-21	Canaraua Fetii	Building	Vespertilio murinus	Ad	F	no
A0516	2017-05-21	Canaraua Fetii	Building	Vespertilio murinus	Ad	F	no
A0517	2017-05-21	Canaraua Fetii	Building	Vespertilio murinus	Ad	F	no
A0518	2017-05-21	Canaraua Fetii	Mine	Rhinolophus ferrumequinum	Ad	M	no
A0519	2017-05-21	Canaraua Fetii	Building	Vespertilio murinus	Ad	F	no
A0520	2017-05-21	Canaraua Fetii	Building	Vespertilio murinus	Ad	F	no
A0521	2017-05-21	Canaraua Fetii	Building	Vespertilio murinus	Ad	F	no
A0522	2017-05-21	Canaraua Fetii	Building	Vespertilio murinus	Ad	F	no
A0523	2017-05-21	Canaraua Fetii	Building	Vespertilio murinus	Ad	F	no
A0524	2017-05-21	Canaraua Fetii	Mine	Rhinolophus ferrumequinum	Ad	M	no
A0525	2017-05-21	Canaraua Fetii	Building	Vespertilio murinus	Ad	F	no
A0526	2017-05-21	Canaraua Fetii	Building	Vespertilio murinus	Ad	F	no
A0527	2017-05-21	Canaraua Fetii	Building	Vespertilio murinus	Ad	F	no
A0528	2017-05-21	Canaraua Fetii	Building	Vespertilio murinus	Ad	F	no
A0529	2017-05-21	Canaraua Fetii	Building	Vespertilio murinus	Ad	F	no
A0530	2017-05-21	Canaraua Fetii	Building	Vespertilio murinus	Ad	F	no
A0531	2017-05-21	Canaraua Fetii	Mine	Rhinolophus ferrumequinum	Ad	F	no
A0532	2017-05-21	Canaraua Fetii	Mine	Rhinolophus mehelyi	Ad	M	no
A0533	2017-05-22	Canaraua Fetii	Building	Pipistrellus nathusii	Ad	M	no
A0534	2017-05-22	Canaraua Fetii	Building	Pipistrellus nathusii	Ad	M	no
A0535	2017-05-22	Canaraua Fetii	Building	Pipistrellus nathusii	Ad	M	no
A0536	2017-05-22	Canaraua Fetii	Mine	Miniopterus schreibersii	Ad	NA	no
A0537	2017-05-22	Canaraua Fetii	Mine	Miniopterus schreibersii	Ad	F	no
A0538	2017-05-22	Canaraua Fetii	Mine	Miniopterus schreibersii	Ad	F	no
A0539	2017-05-22	Canaraua Fetii	Mine	Myotis blythii	Ad	F	no
A0540	2017-05-22	Canaraua Fetii	Mine	Miniopterus schreibersii	Ad	F	no
A0541	2017-05-22	Canaraua Fetii	Mine	Miniopterus schreibersii	Ad	M	no
A0542	2017-05-22	Canaraua Fetii	Mine	Rhinolophus mehelyi	Ad	M	no
A0543	2017-05-22	Canaraua Fetii	Mine	Miniopterus schreibersii	Ad	F	no
A0544	2017-05-22	Canaraua Fetii	Mine	Miniopterus schreibersii	Ad	F	no
A0545	2017-05-22	Canaraua Fetii	Mine	Miniopterus schreibersii	Ad	M	no
A0546	2017-05-22	Canaraua Fetii	Mine	Miniopterus schreibersii	Ad	F	no
A0547	2017-05-22	Canaraua Fetii	Mine	Miniopterus schreibersii	Ad	F	yes										1
A0548	2017-05-22	Canaraua Fetii	Mine	Myotis blythii	Ad	F	no
A0549	2017-05-22	Canaraua Fetii	Mine	Miniopterus schreibersii	Ad	M	no
A0550	2017-05-22	Canaraua Fetii	Mine	Myotis myotis	Ad	F	yes										1
A0551	2017-05-22	Canaraua Fetii	Mine	Myotis blythii	Ad	F	no
A0552	2017-05-22	Canaraua Fetii	Mine	Myotis blythii	Ad	F	yes							1
A0553	2017-05-22	Canaraua Fetii	Mine	Myotis daubentonii	Ad	F	no
A0554	2017-05-22	Canaraua Fetii	Mine	Myotis blythii	Ad	F	yes										2
A0555	2017-05-22	Canaraua Fetii	Mine	Myotis blythii	Ad	F	yes				1						2
A0556	2017-05-22	Canaraua Fetii	Mine	Myotis blythii	Ad	F	yes										1
A0557	2017-05-22	Canaraua Fetii	Mine	Myotis blythii	Ad	F	yes				1
A0558	2017-05-22	Canaraua Fetii	Mine	Myotis blythii	Ad	F	no
A0559	2017-05-22	Canaraua Fetii	Mine	Miniopterus schreibersii	Ad	M	yes									1
A0560	2017-05-22	Canaraua Fetii	Mine	Rhinolophus mehelyi	Ad	M	yes								1
A0561	2017-05-22	Canaraua Fetii	Mine	Rhinolophus mehelyi	Ad	M	no
A0562	2017-05-22	Canaraua Fetii	Mine	Rhinolophus mehelyi	Ad	M	yes								1
A0563	2017-05-22	Canaraua Fetii	Mine	Rhinolophus mehelyi	Ad	M	no
A0564	2017-05-22	Canaraua Fetii	Mine	Myotis daubentonii	Ad	F	yes										2
A0565	2017-05-22	Canaraua Fetii	Mine	Myotis myotis	Ad	F	yes							1
A0566	2017-05-22	Canaraua Fetii	Mine	Myotis myotis	Ad	F	no
A0567	2017-05-22	Canaraua Fetii	Mine	Myotis daubentonii	Ad	F	no
A0568	2017-05-22	Canaraua Fetii	Mine	Myotis daubentonii	Ad	F	no
A0569	2017-05-22	Canaraua Fetii	Mine	Myotis daubentonii	Ad	F	yes			1
A0570	2017-05-22	Canaraua Fetii	Mine	Rhinolophus mehelyi	Ad	F	yes								1
A0571	2017-05-22	Canaraua Fetii	Mine	Rhinolophus mehelyi	Ad	F	no
A0572	2017-05-22	Canaraua Fetii	Mine	Myotis blythii	Ad	F	no
A0573	2017-05-22	Canaraua Fetii	Mine	Myotis myotis	Ad	F	yes										3
A0574	2017-05-22	Canaraua Fetii	Mine	Rhinolophus mehelyi	Ad	M	yes								3
A0575	2017-05-22	Canaraua Fetii	Mine	Myotis myotis	Ad	F	yes										2
A0576	2017-05-22	Canaraua Fetii	Mine	Myotis myotis	Ad	F	no
A0588	2017-08-14	Gilău	Building	Rhinolophus ferrumequinum	Juv	M	no
A0589	2017-08-14	Gilău	Building	Rhinolophus ferrumequinum	Ad	F	no
A0590	2017-08-14	Gilău	Building	Rhinolophus ferrumequinum	Juv	M	no
A0591	2017-08-14	Gilău	Building	Rhinolophus ferrumequinum	Ad	F	no
A0592	2017-08-14	Gilău	Building	Rhinolophus ferrumequinum	Juv	M	no
A0593	2017-08-14	Gilău	Building	Rhinolophus ferrumequinum	Ad	F	no
A0594	2017-08-14	Gilău	Building	Rhinolophus ferrumequinum	Juv	F	no
A0595	2017-08-14	Gilău	Building	Rhinolophus ferrumequinum	Juv	M	yes								1
A0596	2017-08-14	Gilău	Building	Rhinolophus ferrumequinum	Juv	F	no
A0597	2017-08-14	Gilău	Building	Rhinolophus ferrumequinum	Ad	F	no
A0598	2017-08-14	Gilău	Building	Rhinolophus ferrumequinum	Juv	M	no
A0599	2017-08-14	Gilău	Building	Rhinolophus ferrumequinum	Juv	M	no
A0600	2017-08-14	Gilău	Building	Rhinolophus ferrumequinum	Ad	F	no
A0601	2017-08-14	Gilău	Building	Rhinolophus ferrumequinum	Ad	F	no
A0602	2017-08-14	Gilău	Building	Rhinolophus ferrumequinum	Ad	F	no
A0603	2017-08-14	Gilău	Building	Rhinolophus ferrumequinum	Juv	F	no
A0604	2017-08-14	Gilău	Building	Rhinolophus ferrumequinum	Ad	F	no
A0605	2017-08-14	Gilău	Building	Rhinolophus ferrumequinum	Juv	F	no
A0606	2017-08-14	Gilău	Building	Rhinolophus ferrumequinum	Ad	F	no
A0607	2017-08-14	Gilău	Building	Rhinolophus ferrumequinum	Juv	F	yes								1
A0608	2017-08-14	Gilău	Building	Rhinolophus ferrumequinum	Juv	M	no
A0609	2017-08-14	Gilău	Building	Rhinolophus ferrumequinum	Ad	F	no
A0610	2017-08-14	Gilău	Building	Rhinolophus ferrumequinum	Ad	F	no
A0611	2017-08-14	Gilău	Building	Rhinolophus ferrumequinum	Ad	F	no
A0612	2017-08-14	Gilău	Building	Rhinolophus ferrumequinum	Ad	F	no
A0613	2017-08-14	Gilău	Building	Myotis blythii	Ad	F	yes										1
A0614	2017-08-14	Gilău	Building	Myotis blythii	Juv	M	no
A0615	2017-08-14	Gilău	Building	Rhinolophus ferrumequinum	Juv	F	no
A0616	2017-08-14	Gilău	Building	Rhinolophus ferrumequinum	Juv	F	no
A0617	2017-08-14	Gilău	Building	Myotis myotis	Ad	F	yes							1			5
A0618	2017-08-14	Gilău	Building	Rhinolophus ferrumequinum	Juv	M	yes								1
A0619	2017-08-14	Gilău	Building	Rhinolophus ferrumequinum	Juv	F	no
A0620	2017-08-14	Gilău	Building	Rhinolophus ferrumequinum	Ad	F	no
A0621	2017-08-14	Gilău	Building	Myotis blythii	Ad	M	yes										1
A0622	2017-08-14	Gilău	Building	Rhinolophus ferrumequinum	Juv	F	no
A0623	2017-08-14	Gilău	Building	Rhinolophus ferrumequinum	Juv	F	no
A0624	2017-08-14	Gilău	Building	Rhinolophus ferrumequinum	Juv	F	no
A0625	2017-08-14	Gilău	Building	Rhinolophus ferrumequinum	Juv	M	no
A0626	2017-08-14	Gilău	Building	Rhinolophus ferrumequinum	Ad	F	no
A0627	2017-08-14	Gilău	Building	Rhinolophus ferrumequinum	Juv	F	no
A0628	2017-08-14	Gilău	Building	Rhinolophus ferrumequinum	Juv	F	no
A0629	2017-08-14	Gilău	Building	Myotis blythii	Juv	M	no
A0630	2017-08-14	Gilău	Building	Miniopterus schreibersii	Juv	F	yes						3
A0631	2017-08-14	Gilău	Building	Rhinolophus ferrumequinum	Ad	F	no
A0632	2017-08-14	Gilău	Building	Rhinolophus ferrumequinum	Juv	M	no
A0633	2017-08-14	Gilău	Building	Rhinolophus ferrumequinum	Ad	F	no
A0634	2017-08-14	Gilău	Building	Rhinolophus ferrumequinum	Juv	F	no
A0635	2017-08-14	Gilău	Building	Rhinolophus ferrumequinum	Juv	F	no
A0636	2017-08-14	Gilău	Building	Myotis blythii	Ad	M	no
A0637	2017-08-14	Gilău	Building	Rhinolophus ferrumequinum	Juv	F	no
A0638	2017-08-14	Gilău	Building	Rhinolophus ferrumequinum	Ad	F	no
A0639	2017-08-14	Gilău	Building	Rhinolophus ferrumequinum	Juv	F	no
A0640	2017-08-14	Gilău	Building	Rhinolophus ferrumequinum	Juv	F	yes								1
A0641	2017-08-14	Gilău	Building	Rhinolophus ferrumequinum	Ad	F	no
A0642	2017-08-14	Gilău	Building	Rhinolophus ferrumequinum	Ad	F	yes								4
A0643	2017-08-14	Gilău	Building	Rhinolophus ferrumequinum	Ad	F	no
A0644	2017-08-14	Gilău	Building	Rhinolophus ferrumequinum	Juv	M	no
A0645	2017-08-14	Gilău	Building	Myotis blythii	Ad	M	no
A0647	2017-08-26	Căpușu Mic	Cave	Pipistrellus pygmaeus	Ad	F	no
A0648	2017-08-26	Căpușu Mic	Cave	Myotis alcathoe	Juv	F	yes	1
A0649	2017-08-26	Căpușu Mic	Cave	Pipistrellus pipistrellus	Juv	F	no
A0650	2017-08-26	Căpușu Mic	Cave	Myotis alcathoe	Ad	F	no
A0651	2017-08-26	Căpușu Mic	Cave	Nyctalus noctula	Ad	F	no
A0652	2017-08-26	Căpușu Mic	Cave	Nyctalus noctula	Ad	M	no
A0653	2017-08-26	Căpușu Mic	Cave	Myotis alcathoe	Ad	M	no
A0654	2017-08-26	Căpușu Mic	Cave	Myotis alcathoe	Ad	M	yes		1
A0655	2017-08-29	Damiş	Cave	Rhinolophus ferrumequinum	Ad	M	no
A0656	2017-08-29	Damiş	Cave	Rhinolophus hipposideros	Ad	M	no
A0657	2017-08-29	Damiş	Cave	Myotis emarginatus	Ad	M	no
A0658	2017-08-29	Damiş	Cave	Myotis dasycneme	Ad	M	no
A0659	2017-08-29	Damiş	Cave	Myotis bechsteinii	Ad	M	no
A0660	2017-08-29	Damiş	Cave	Plecotus auritus	Ad	M	no
A0661	2017-08-29	Damiş	Cave	Rhinolophus hipposideros	Ad	M	no
A0662	2017-08-29	Damiş	Cave	Rhinolophus hipposideros	Ad	M	no
A0663	2017-08-29	Damiş	Cave	Myotis bechsteinii	Ad	M	no
A0664	2017-08-29	Damiş	Cave	Rhinolophus hipposideros	Ad	M	no
A0665	2017-08-29	Damiş	Cave	Rhinolophus hipposideros	Ad	F	no
A0666	2017-08-29	Damiş	Cave	Rhinolophus ferrumequinum	Ad	F	no
A0667	2017-08-29	Damiş	Cave	Myotis myotis	Ad	M	no
A0668	2017-08-29	Damiş	Cave	Myotis myotis	Ad	M	yes							1
A0669	2017-08-29	Damiş	Cave	Myotis bechsteinii	Ad	M	yes		1
A0670	2017-08-29	Damiş	Cave	Rhinolophus hipposideros	Ad	M	no
A0671	2017-08-29	Damiş	Cave	Myotis dasycneme	Ad	M	no
A0672	2017-08-29	Damiş	Cave	Plecotus auritus	Ad	M	no
A0673	2017-08-29	Damiş	Cave	Myotis bechsteinii	Ad	M	no
A0674	2017-08-29	Damiş	Cave	Myotis emarginatus	Ad	M	no
A0675	2017-09-04	Sasca Montană	Mine	Rhinolophus euryale	Juv	F	yes								1
A0676	2017-09-04	Sasca Montană	Mine	Rhinolophus ferrumequinum	Juv	F	no
A0677	2017-09-04	Sasca Montană	Mine	Rhinolophus euryale	Juv	M	no
A0678	2017-09-04	Sasca Montană	Mine	Rhinolophus euryale	Juv	F	no
A0679	2017-09-04	Sasca Montană	Mine	Rhinolophus euryale	Juv	F	no
A0680	2017-09-04	Sasca Montană	Mine	Rhinolophus euryale	Juv	F	no
A0681	2017-09-04	Sasca Montană	Mine	Rhinolophus euryale	Juv	M	yes								1
A0682	2017-09-04	Sasca Montană	Mine	Rhinolophus euryale	Juv	M	no
A0683	2017-09-04	Sasca Montană	Mine	Miniopterus schreibersii	Ad	F	yes						3
A0684	2017-09-04	Sasca Montană	Mine	Rhinolophus euryale	Juv	F	no
A0685	2017-09-04	Sasca Montană	Mine	Rhinolophus euryale	Ad	F	yes								1
A0686	2017-09-04	Sasca Montană	Mine	Rhinolophus euryale	Ad	F	no
A0687	2017-09-04	Sasca Montană	Mine	Rhinolophus euryale	Juv	M	no
A0688	2017-09-04	Sasca Montană	Mine	Rhinolophus euryale	Juv	M	no
A0689	2017-09-04	Sasca Montană	Mine	Rhinolophus euryale	Ad	M	yes								1
A0690	2017-09-04	Sasca Montană	Mine	Rhinolophus euryale	Ad	F	yes								1
A0691	2017-09-04	Sasca Montană	Mine	Rhinolophus euryale	Ad	M	no
A0692	2017-09-04	Sasca Montană	Mine	Miniopterus schreibersii	Ad	F	no
A0693	2017-09-04	Sasca Montană	Mine	Rhinolophus euryale	Ad	F	no
A0694	2017-09-04	Sasca Montană	Mine	Rhinolophus euryale	Juv	M	no
A0695	2017-09-04	Sasca Montană	Mine	Rhinolophus ferrumequinum	Juv	F	no
A0696	2017-09-04	Sasca Montană	Mine	Miniopterus schreibersii	Juv	M	yes						2
A0697	2017-09-04	Sasca Montană	Mine	Rhinolophus euryale	Juv	M	yes								1
A0698	2017-09-04	Sasca Montană	Mine	Rhinolophus euryale	Ad	M	yes								1
A0699	2017-09-04	Sasca Montană	Mine	Rhinolophus euryale	Ad	M	yes								7
A0700	2017-09-04	Sasca Montană	Mine	Rhinolophus euryale	Ad	M	yes								6
A0701	2017-09-04	Sasca Montană	Mine	Miniopterus schreibersii	Ad	F	yes						1
A0702	2017-09-04	Sasca Montană	Mine	Rhinolophus euryale	Ad	F	no
A0703	2017-09-04	Sasca Montană	Mine	Miniopterus schreibersii	Ad	M	yes									1
A0704	2017-09-04	Sasca Montană	Mine	Rhinolophus euryale	Ad	M	no
A0705	2017-09-04	Sasca Montană	Mine	Rhinolophus euryale	Ad	M	no
A0706	2017-09-04	Sasca Montană	Mine	Rhinolophus euryale	Ad	F	yes								1
A0707	2017-09-04	Sasca Montană	Mine	Rhinolophus euryale	Ad	F	no
A0708	2017-09-04	Sasca Montană	Mine	Rhinolophus euryale	Ad	M	no
A0709	2017-09-04	Sasca Montană	Mine	Miniopterus schreibersii	Ad	F	yes									1
A0710	2017-09-04	Sasca Montană	Mine	Rhinolophus euryale	Ad	F	no
A0711	2017-09-04	Sasca Montană	Mine	Miniopterus schreibersii	Ad	M	yes						1			1
A0712	2017-09-04	Sasca Montană	Mine	Rhinolophus euryale	Ad	M	no
A0713	2017-09-04	Sasca Montană	Mine	Miniopterus schreibersii	Ad	F	yes						6
A0714	2017-09-04	Sasca Montană	Mine	Miniopterus schreibersii	Ad	M	yes									1
A0715	2017-09-04	Sasca Montană	Mine	Myotis emarginatus	Ad	M	no
A0716	2017-09-04	Sasca Montană	Mine	Rhinolophus euryale	Ad	F	no
A0717	2017-09-04	Sasca Montană	Mine	Rhinolophus euryale	Ad	F	no
A0718	2017-09-04	Sasca Montană	Mine	Miniopterus schreibersii	Ad	M	no
A0719	2017-09-04	Sasca Montană	Mine	Rhinolophus euryale	Ad	F	no
A0720	2017-09-04	Sasca Montană	Mine	Miniopterus schreibersii	Ad	M	yes						1
A0721	2017-09-04	Sasca Montană	Mine	Miniopterus schreibersii	Ad	F	yes						1
A0722	2017-09-04	Sasca Montană	Mine	Miniopterus schreibersii	Ad	F	yes						2			1
A0723	2017-09-04	Sasca Montană	Mine	Rhinolophus euryale	Ad	M	yes								1
A0724	2017-09-04	Sasca Montană	Mine	Miniopterus schreibersii	Ad	F	yes						2
A0725	2017-09-04	Sasca Montană	Mine	Miniopterus schreibersii	Ad	F	yes						3			1
A0726	2017-09-04	Sasca Montană	Mine	Miniopterus schreibersii	Ad	M	yes									1
A0727	2017-09-04	Sasca Montană	Mine	Rhinolophus ferrumequinum	Ad	F	no
A0728	2017-09-04	Sasca Montană	Mine	Miniopterus schreibersii	Ad	F	yes						3
A0729	2017-09-04	Sasca Montană	Mine	Miniopterus schreibersii	Ad	M	no
A0730	2017-09-04	Sasca Montană	Mine	Miniopterus schreibersii	Ad	F	no
A0731	2017-09-04	Sasca Montană	Mine	Miniopterus schreibersii	Ad	M	yes						2
A0732	2017-09-04	Sasca Montană	Mine	Miniopterus schreibersii	Ad	M	yes						4			1
A0733	2017-09-04	Sasca Montană	Mine	Miniopterus schreibersii	Ad	F	no
A0734	2017-09-04	Sasca Montană	Mine	Miniopterus schreibersii	Ad	M	yes									1
A0735	2017-09-04	Sasca Montană	Mine	Miniopterus schreibersii	Ad	F	no
A0736	2017-09-04	Sasca Montană	Mine	Rhinolophus ferrumequinum	Ad	M	yes						2
A0737	2017-09-04	Sasca Montană	Mine	Miniopterus schreibersii	Ad	M	yes										1
A0738	2017-09-04	Sasca Montană	Mine	Rhinolophus euryale	Ad	M	no
A0739	2017-09-04	Sasca Montană	Mine	Miniopterus schreibersii	Ad	F	yes						1
A0740	2017-09-04	Sasca Montană	Mine	Miniopterus schreibersii	Ad	M	yes						1
A0741	2017-09-04	Sasca Montană	Mine	Miniopterus schreibersii	Ad	F	no
A0742	2017-09-04	Sasca Montană	Mine	Rhinolophus euryale	Ad	M	no
A0743	2017-09-04	Sasca Montană	Mine	Miniopterus schreibersii	Ad	M	no
A0744	2017-09-04	Sasca Montană	Mine	Miniopterus schreibersii	Ad	F	yes									1
A0745	2017-09-04	Sasca Montană	Mine	Miniopterus schreibersii	Ad	F	yes									1
A0746	2017-09-04	Sasca Montană	Mine	Rhinolophus ferrumequinum	Ad	F	no
A0747	2017-09-04	Sasca Montană	Mine	Rhinolophus hipposideros	Ad	M	no
A0748	2017-09-04	Sasca Montană	Mine	Rhinolophus ferrumequinum	Ad	M	no
A0749	2017-09-04	Sasca Montană	Mine	Rhinolophus ferrumequinum	Ad	F	no
A0750	2017-09-05	Băile Herculane	Cave	Miniopterus schreibersii	Ad	F	no
A0751	2017-09-05	Băile Herculane	Cave	Miniopterus schreibersii	Ad	F	yes									1	1
A0752	2017-09-05	Băile Herculane	Cave	Rhinolophus euryale	Ad	M	yes								2
A0753	2017-09-05	Băile Herculane	Cave	Rhinolophus blasii	Ad	M	yes								5
A0754	2017-09-05	Băile Herculane	Cave	Pipistrellus pipistrellus	Ad	M	no
A0755	2017-09-05	Băile Herculane	Cave	Rhinolophus hipposideros	Ad	M	no
A0756	2017-09-05	Băile Herculane	Cave	Rhinolophus blasii	Ad	M	no
A0757	2017-09-05	Băile Herculane	Cave	Rhinolophus euryale	Ad	F	yes								10
A0758	2017-09-05	Băile Herculane	Cave	Rhinolophus blasii	Ad	F	yes								3
A0759	2017-09-05	Băile Herculane	Cave	Rhinolophus euryale	Ad	F	yes								9
A0760	2017-09-05	Băile Herculane	Cave	Rhinolophus blasii	Ad	F	yes								3
A0761	2017-09-05	Băile Herculane	Cave	Rhinolophus blasii	Ad	F	yes								1
A0762	2017-09-05	Băile Herculane	Cave	Rhinolophus blasii	Juv	F	yes								4
A0763	2017-09-05	Băile Herculane	Cave	Rhinolophus blasii	Ad	M	no
A0764	2017-09-05	Băile Herculane	Cave	Rhinolophus euryale	Ad	M	yes								2
A0765	2017-09-05	Băile Herculane	Cave	Rhinolophus euryale	Ad	F	no
A0766	2017-09-05	Băile Herculane	Cave	Rhinolophus blasii	Juv	M	yes								1
A0767	2017-09-05	Băile Herculane	Cave	Rhinolophus euryale	Ad	F	yes								4
A0768	2017-09-05	Băile Herculane	Cave	Rhinolophus euryale	Ad	F	yes								1
A0769	2017-09-05	Băile Herculane	Cave	Myotis blythii	Ad	M	no
A0770	2017-09-05	Băile Herculane	Cave	Plecotus austriacus	Ad	M	no
A0771	2017-09-05	Băile Herculane	Cave	Myotis myotis	Ad	F	no
A0772	2017-09-05	Băile Herculane	Cave	Miniopterus schreibersii	Ad	M	no
A0773	2017-09-05	Băile Herculane	Cave	Rhinolophus euryale	Ad	M	yes								3
A0774	2017-09-05	Băile Herculane	Cave	Miniopterus schreibersii	Ad	M	no
A0775	2017-09-05	Băile Herculane	Cave	Rhinolophus euryale	Ad	M	no
A0776	2017-09-05	Băile Herculane	Cave	Myotis capaccinii	Ad	F	yes					3					2
A0777	2017-09-05	Băile Herculane	Cave	Rhinolophus blasii	Ad	M	no
A0778	2017-09-05	Băile Herculane	Cave	Myotis myotis	Ad	M	no
A0779	2017-09-05	Băile Herculane	Cave	Myotis blythii	Ad	M	yes				1
A0780	2017-09-05	Băile Herculane	Cave	Rhinolophus euryale	Ad	M	yes								2
A0781	2017-09-05	Băile Herculane	Cave	Rhinolophus ferrumequinum	Ad	F	no
A0782	2017-09-05	Băile Herculane	Cave	Rhinolophus euryale	Ad	M	yes								3
A0783	2017-09-05	Băile Herculane	Cave	Miniopterus schreibersii	Ad	M	no
A0784	2017-09-07	Gorna Luka	Cave	Miniopterus schreibersii	Ad	M	yes						1			1
A0785	2017-09-07	Gorna Luka	Cave	Miniopterus schreibersii	Ad	M	yes									2
A0786	2017-09-07	Gorna Luka	Cave	Miniopterus schreibersii	Ad	M	no
A0787	2017-09-07	Gorna Luka	Cave	Rhinolophus euryale	Ad	M	no
A0788	2017-09-07	Gorna Luka	Cave	Myotis capaccinii	Ad	F	yes					2
A0789	2017-09-07	Gorna Luka	Cave	Miniopterus schreibersii	Ad	M	no
A0790	2017-09-07	Gorna Luka	Cave	Miniopterus schreibersii	Ad	M	no
A0791	2017-09-07	Gorna Luka	Cave	Miniopterus schreibersii	Ad	M	no
A0792	2017-09-07	Gorna Luka	Cave	Miniopterus schreibersii	Ad	M	yes									1
A0793	2017-09-07	Gorna Luka	Cave	Miniopterus schreibersii	Ad	F	yes						2			1
A0794	2017-09-07	Gorna Luka	Cave	Miniopterus schreibersii	Ad	M	yes									1
A0795	2017-09-07	Gorna Luka	Cave	Miniopterus schreibersii	Ad	M	yes						2
A0796	2017-09-07	Gorna Luka	Cave	Miniopterus schreibersii	Ad	M	yes						1
A0797	2017-09-07	Gorna Luka	Cave	Miniopterus schreibersii	Ad	M	no
A0798	2017-09-07	Gorna Luka	Cave	Myotis emarginatus	Ad	M	no
A0799	2017-09-07	Gorna Luka	Cave	Myotis mystacinus	Ad	M	no
A0800	2017-09-07	Gorna Luka	Cave	Miniopterus schreibersii	Ad	M	yes						1			1
A0801	2017-09-07	Gorna Luka	Cave	Miniopterus schreibersii	Ad	M	no
A0802	2017-09-07	Gorna Luka	Cave	Miniopterus schreibersii	Ad	M	no
A0803	2017-09-07	Gorna Luka	Cave	Miniopterus schreibersii	Ad	M	no
A0804	2017-09-07	Gorna Luka	Cave	Miniopterus schreibersii	Ad	M	yes						1
A0805	2017-09-07	Gorna Luka	Cave	Miniopterus schreibersii	Ad	M	yes									2
A0806	2017-09-07	Gorna Luka	Cave	Miniopterus schreibersii	Ad	M	yes									1
A0807	2017-09-07	Gorna Luka	Cave	Miniopterus schreibersii	Ad	M	yes						1
A0808	2017-09-07	Gorna Luka	Cave	Miniopterus schreibersii	Ad	M	yes						1			1
A0809	2017-09-07	Gorna Luka	Cave	Miniopterus schreibersii	Juv	M	no
A0810	2017-09-07	Gorna Luka	Cave	Miniopterus schreibersii	Ad	M	no
A0811	2017-09-07	Gorna Luka	Cave	Miniopterus schreibersii	Ad	M	yes						2
A0812	2017-09-07	Gorna Luka	Cave	Miniopterus schreibersii	Ad	F	yes									1
A0813	2017-09-07	Gorna Luka	Cave	Miniopterus schreibersii	Ad	M	no
A0814	2017-09-07	Gorna Luka	Cave	Miniopterus schreibersii	Ad	M	no
A0815	2017-09-07	Gorna Luka	Cave	Miniopterus schreibersii	Ad	M	yes						3
A0816	2017-09-07	Gorna Luka	Cave	Miniopterus schreibersii	Ad	M	yes						4
A0817	2017-09-07	Gorna Luka	Cave	Miniopterus schreibersii	Juv	M	no
A0818	2017-09-07	Gorna Luka	Cave	Miniopterus schreibersii	Juv	F	no
A0819	2017-09-07	Gorna Luka	Cave	Myotis blythii	Ad	M	no
A0820	2017-09-07	Gorna Luka	Cave	Rhinolophus euryale	Juv	M	yes								4
A0821	2017-09-07	Gorna Luka	Cave	Myotis capaccinii	Ad	F	yes					5
A0822	2017-09-07	Gorna Luka	Cave	Myotis capaccinii	Ad	F	yes					5					1
A0823	2017-09-07	Gorna Luka	Cave	Myotis capaccinii	Ad	F	yes					5
A0824	2017-09-07	Gorna Luka	Cave	Myotis blythii	Ad	M	no
A0825	2017-09-07	Gorna Luka	Cave	Myotis capaccinii	Ad	M	yes					4					1
A0826	2017-09-07	Gorna Luka	Cave	Myotis capaccinii	Ad	F	yes					2
A0827	2017-09-07	Gorna Luka	Cave	Rhinolophus ferrumequinum	Ad	M	yes								4
A0828	2017-09-07	Gorna Luka	Cave	Rhinolophus euryale	Ad	M	yes								2
A0829	2017-09-07	Gorna Luka	Cave	Myotis capaccinii	Ad	M	yes					5
A0830	2017-09-07	Gorna Luka	Cave	Myotis capaccinii	Ad	F	yes					10
A0831	2017-09-07	Gorna Luka	Cave	Rhinolophus euryale	Ad	M	yes								1
A0832	2017-09-07	Gorna Luka	Cave	Myotis blythii	Ad	M	yes							2
A0833	2017-09-07	Gorna Luka	Cave	Myotis bechsteinii	Ad	M	yes		1
A0834	2017-09-07	Gorna Luka	Cave	Rhinolophus hipposideros	Ad	M	no
A0835	2017-09-07	Gorna Luka	Cave	Miniopterus schreibersii	Ad	M	no
A0836	2017-09-07	Gorna Luka	Cave	Miniopterus schreibersii	Ad	M	yes						1
A0837	2017-09-07	Gorna Luka	Cave	Miniopterus schreibersii	Ad	M	yes									1	1
A0838	2017-09-07	Gorna Luka	Cave	Miniopterus schreibersii	Ad	F	no
A0839	2017-09-07	Gorna Luka	Cave	Miniopterus schreibersii	Ad	F	yes						1			1
A0840	2017-09-07	Gorna Luka	Cave	Rhinolophus euryale	Ad	F	no
A0841	2017-09-07	Gorna Luka	Cave	Miniopterus schreibersii	Ad	M	yes								1	1
A0842	2017-09-08	Devetaki	Cave	Rhinolophus euryale	Ad	M	yes								1
A0843	2017-09-08	Devetaki	Cave	Rhinolophus euryale	Ad	F	yes								3
A0844	2017-09-08	Devetaki	Cave	Rhinolophus euryale	Juv	F	yes								1
A0845	2017-09-08	Devetaki	Cave	Rhinolophus euryale	Juv	F	yes								2
A0846	2017-09-08	Devetaki	Cave	Rhinolophus euryale	Ad	F	no
A0847	2017-09-08	Devetaki	Cave	Rhinolophus euryale	Juv	F	no
A0848	2017-09-08	Devetaki	Cave	Rhinolophus mehelyi	Juv	F	yes								2
A0849	2017-09-08	Devetaki	Cave	Rhinolophus euryale	Ad	F	yes								1
A0850	2017-09-08	Devetaki	Cave	Rhinolophus mehelyi	Ad	M	no
A0851	2017-09-08	Devetaki	Cave	Rhinolophus euryale	Ad	F	no
A0852	2017-09-08	Devetaki	Cave	Rhinolophus euryale	Juv	F	yes								1
A0853	2017-09-08	Devetaki	Cave	Rhinolophus euryale	Juv	F	yes								3
A0854	2017-09-08	Devetaki	Cave	Rhinolophus euryale	Juv	F	yes								1
A0855	2017-09-08	Devetaki	Cave	Rhinolophus euryale	Juv	F	no
A0856	2017-09-08	Devetaki	Cave	Rhinolophus euryale	Juv	F	yes								1
A0857	2017-09-08	Devetaki	Cave	Myotis daubentonii	Ad	M	yes			3
A0858	2017-09-08	Devetaki	Cave	Miniopterus schreibersii	Ad	F	yes									4
A0859	2017-09-08	Devetaki	Cave	Miniopterus schreibersii	Ad	M	yes						1
A0860	2017-09-08	Devetaki	Cave	Miniopterus schreibersii	Ad	M	yes									2
A0861	2017-09-08	Devetaki	Cave	Miniopterus schreibersii	Ad	M	yes						1
A0862	2017-09-08	Devetaki	Cave	Miniopterus schreibersii	Ad	F	no
A0863	2017-09-08	Devetaki	Cave	Miniopterus schreibersii	Ad	F	yes						1
A0864	2017-09-08	Devetaki	Cave	Miniopterus schreibersii	Ad	M	yes						3
A0865	2017-09-08	Devetaki	Cave	Miniopterus schreibersii	Ad	F	yes						4			1
A0866	2017-09-08	Devetaki	Cave	Miniopterus schreibersii	Ad	M	yes						1
A0867	2017-09-08	Devetaki	Cave	Miniopterus schreibersii	Juv	M	yes									1	1
A0868	2017-09-08	Devetaki	Cave	Miniopterus schreibersii	Ad	M	yes						4
A0869	2017-09-08	Devetaki	Cave	Miniopterus schreibersii	Ad	F	yes						2
A0870	2017-09-08	Devetaki	Cave	Miniopterus schreibersii	Ad	F	yes						1
A0871	2017-09-08	Devetaki	Cave	Miniopterus schreibersii	Ad	M	yes									1
A0872	2017-09-08	Devetaki	Cave	Miniopterus schreibersii	Ad	M	yes						1			5
A0873	2017-09-08	Devetaki	Cave	Miniopterus schreibersii	Ad	M	yes						2
A0874	2017-09-08	Devetaki	Cave	Miniopterus schreibersii	Ad	M	yes						3
A0875	2017-09-08	Devetaki	Cave	Miniopterus schreibersii	Ad	M	yes									1
A0876	2017-09-08	Devetaki	Cave	Rhinolophus euryale	Ad	M	no
A0877	2017-09-08	Devetaki	Cave	Miniopterus schreibersii	Ad	M	yes						1
A0878	2017-09-08	Devetaki	Cave	Miniopterus schreibersii	Ad	F	yes						2
A0879	2017-09-08	Devetaki	Cave	Miniopterus schreibersii	Ad	M	yes						1
A0880	2017-09-08	Devetaki	Cave	Myotis blythii	Ad	F	no
A0881	2017-09-08	Devetaki	Cave	Myotis capaccinii	Ad	F	yes					2
A0882	2017-09-08	Devetaki	Cave	Rhinolophus euryale	Ad	M	yes								3
A0883	2017-09-08	Devetaki	Cave	Rhinolophus euryale	Ad	F	no
A0884	2017-09-08	Devetaki	Cave	Rhinolophus euryale	Ad	F	no
A0885	2017-09-08	Devetaki	Cave	Rhinolophus euryale	Ad	F	yes								2
A0886	2017-09-08	Devetaki	Cave	Rhinolophus euryale	Ad	F	yes								1
A0887	2017-09-08	Devetaki	Cave	Myotis capaccinii	Ad	F	yes					3
A0888	2017-09-08	Devetaki	Cave	Rhinolophus euryale	Ad	M	yes								1
A0889	2017-09-08	Devetaki	Cave	Myotis daubentonii	Ad	M	yes			2
A0890	2017-09-08	Devetaki	Cave	Rhinolophus euryale	Ad	M	yes								5
A0891	2017-09-08	Devetaki	Cave	Rhinolophus euryale	Ad	F	no
A0892	2017-09-08	Devetaki	Cave	Rhinolophus euryale	Ad	M	yes								1
A0893	2017-09-08	Devetaki	Cave	Rhinolophus euryale	Ad	M	no
A0894	2017-09-08	Devetaki	Cave	Rhinolophus euryale	Ad	M	yes								1
A0895	2017-09-08	Devetaki	Cave	Rhinolophus euryale	Ad	F	yes								3
A0896	2017-09-08	Devetaki	Cave	Rhinolophus euryale	Ad	F	no
A0897	2017-09-08	Devetaki	Cave	Rhinolophus ferrumequinum	Ad	F	yes								2
A0898	2017-09-08	Devetaki	Cave	Rhinolophus euryale	Ad	M	yes								1
A0899	2017-09-08	Devetaki	Cave	Myotis capaccinii	Ad	F	yes					5
A0900	2017-09-09	Chavdartsi	Cave	Myotis capaccinii	Ad	F	no
A0901	2017-09-09	Chavdartsi	Cave	Rhinolophus ferrumequinum	Ad	F	no
A0902	2017-09-09	Chavdartsi	Cave	Myotis capaccinii	Ad	F	yes					9
A0903	2017-09-09	Chavdartsi	Cave	Myotis capaccinii	Ad	F	yes					8					1
A0904	2017-09-09	Chavdartsi	Cave	Rhinolophus ferrumequinum	Ad	F	no
A0905	2017-09-09	Chavdartsi	Cave	Myotis capaccinii	Ad	F	yes					7
A0906	2017-09-09	Chavdartsi	Cave	Myotis capaccinii	Ad	F	yes					5
A0907	2017-09-09	Chavdartsi	Cave	Myotis capaccinii	Ad	F	yes					4
A0908	2017-09-09	Chavdartsi	Cave	Rhinolophus euryale	Ad	F	yes								1
A0909	2017-09-09	Chavdartsi	Cave	Rhinolophus euryale	Ad	F	yes								1
A0910	2017-09-09	Chavdartsi	Cave	Myotis myotis	Ad	M	no
A0911	2017-09-09	Chavdartsi	Cave	Myotis capaccinii	Ad	F	yes					10
A0912	2017-09-09	Chavdartsi	Cave	Myotis capaccinii	Ad	M	yes					3
A0913	2017-09-09	Chavdartsi	Cave	Rhinolophus euryale	Ad	F	yes								2
A0914	2017-09-09	Chavdartsi	Cave	Rhinolophus ferrumequinum	Ad	F	no
A0915	2017-09-09	Chavdartsi	Cave	Myotis capaccinii	Ad	F	yes					1
A0916	2017-09-09	Chavdartsi	Cave	Myotis daubentonii	Ad	M	yes			2
A0917	2017-09-09	Chavdartsi	Cave	Myotis capaccinii	Ad	M	yes					14
A0918	2017-09-09	Chavdartsi	Cave	Myotis capaccinii	Ad	F	yes					3
A0919	2017-09-09	Chavdartsi	Cave	Myotis capaccinii	Ad	F	yes					4
A0920	2017-09-09	Chavdartsi	Cave	Myotis capaccinii	Ad	F	yes					4
A0921	2017-09-09	Chavdartsi	Cave	Myotis myotis	Ad	F	yes							1
A0922	2017-09-09	Chavdartsi	Cave	Myotis myotis	Ad	M	yes										1
A0923	2017-09-09	Chavdartsi	Cave	Myotis capaccinii	Ad	F	yes					3
A0924	2017-09-09	Chavdartsi	Cave	Myotis myotis	Ad	F	yes										2
A0925	2017-09-09	Chavdartsi	Cave	Myotis capaccinii	Ad	F	yes					9					1
A0926	2017-09-09	Chavdartsi	Cave	Myotis myotis	Ad	M	no
A0927	2017-09-09	Chavdartsi	Cave	Myotis myotis	Ad	F	yes										4
A0928	2017-09-09	Chavdartsi	Cave	Myotis myotis	Ad	F	no
A0929	2017-09-09	Chavdartsi	Cave	Myotis myotis	Ad	F	no
A0930	2017-09-09	Chavdartsi	Cave	Myotis myotis	Ad	F	yes										1
A0931	2017-09-09	Chavdartsi	Cave	Myotis capaccinii	Ad	F	yes					8
A0932	2017-09-09	Chavdartsi	Cave	Myotis myotis	Ad	M	yes				1
A0933	2017-09-09	Chavdartsi	Cave	Myotis myotis	Ad	M	yes							1
A0934	2017-09-09	Chavdartsi	Cave	Myotis capaccinii	Ad	M	yes					6
A0935	2017-09-09	Chavdartsi	Cave	Myotis myotis	Ad	F	yes				2
A0936	2017-09-09	Chavdartsi	Cave	Myotis myotis	Ad	F	yes										5
A0937	2017-09-09	Chavdartsi	Cave	Myotis myotis	Ad	M	no
A0938	2017-09-09	Chavdartsi	Cave	Myotis myotis	Ad	F	no
A0939	2017-09-09	Chavdartsi	Cave	Myotis myotis	Ad	F	yes										1
A0940	2017-09-09	Chavdartsi	Cave	Myotis capaccinii	Ad	F	yes					7
A0941	2017-09-09	Chavdartsi	Cave	Myotis blythii	Ad	M	no
A0942	2017-09-09	Chavdartsi	Cave	Myotis blythii	Ad	M	yes										1
A0943	2017-09-09	Chavdartsi	Cave	Myotis myotis	Ad	F	yes										1
A0944	2017-09-09	Chavdartsi	Cave	Myotis capaccinii	Ad	F	yes					7
A0945	2017-09-09	Chavdartsi	Cave	Myotis myotis	Ad	M	no
A0946	2017-09-09	Chavdartsi	Cave	Myotis myotis	Ad	M	no
A0947	2017-09-09	Chavdartsi	Cave	Myotis myotis	Ad	M	no
A0948	2017-09-09	Chavdartsi	Cave	Rhinolophus euryale	Ad	M	yes								1
A0949	2017-09-09	Chavdartsi	Cave	Myotis myotis	Ad	M	no
A0950	2017-09-09	Chavdartsi	Cave	Rhinolophus euryale	Ad	F	no
A0951	2017-09-09	Chavdartsi	Cave	Myotis capaccinii	Ad	M	yes					8
A0952	2017-09-09	Chavdartsi	Cave	Myotis blythii	Ad	F	no
A0953	2017-09-09	Chavdartsi	Cave	Myotis blythii	Ad	F	no
A0954	2017-09-09	Chavdartsi	Cave	Myotis blythii	Ad	M	yes										2
A0955	2017-09-09	Chavdartsi	Cave	Myotis blythii	Ad	F	no
A0956	2017-09-09	Chavdartsi	Cave	Myotis blythii	Ad	F	yes										1
A0957	2017-09-09	Chavdartsi	Cave	Myotis blythii	Ad	F	no
A0958	2017-09-09	Chavdartsi	Cave	Myotis blythii	Ad	F	no
A0959	2017-09-09	Chavdartsi	Cave	Myotis blythii	Ad	F	yes										2
A0960	2017-09-09	Chavdartsi	Cave	Rhinolophus ferrumequinum	Juv	F	yes								1
A0961	2017-09-09	Chavdartsi	Cave	Miniopterus schreibersii	Ad	M	yes									1
A0962	2017-09-09	Chavdartsi	Cave	Rhinolophus euryale	Ad	M	yes								1
A0963	2017-09-09	Chavdartsi	Cave	Myotis blythii	Ad	M	yes										1
A0964	2017-09-09	Chavdartsi	Cave	Miniopterus schreibersii	Ad	M	no
A0965	2017-09-09	Chavdartsi	Cave	Myotis blythii	Ad	M	yes										1
A0966	2017-09-09	Chavdartsi	Cave	Miniopterus schreibersii	Ad	F	no
A0967	2017-09-09	Chavdartsi	Cave	Miniopterus schreibersii	Ad	F	no
A0968	2017-09-09	Chavdartsi	Cave	Myotis blythii	Ad	M	no
A0969	2017-09-09	Chavdartsi	Cave	Rhinolophus ferrumequinum	Juv	M	yes					1
A0970	2017-09-09	Chavdartsi	Cave	Miniopterus schreibersii	Juv	M	yes									2
A0971	2017-09-09	Chavdartsi	Cave	Rhinolophus euryale	Juv	F	no
A0972	2017-09-09	Chavdartsi	Cave	Miniopterus schreibersii	Ad	M	yes									2
A0973	2017-09-09	Chavdartsi	Cave	Miniopterus schreibersii	Ad	M	yes					1
A0974	2017-09-09	Chavdartsi	Cave	Miniopterus schreibersii	Ad	M	yes									1
A0975	2017-09-09	Chavdartsi	Cave	Miniopterus schreibersii	Ad	F	no
A0976	2017-09-09	Chavdartsi	Cave	Miniopterus schreibersii	Ad	M	yes									5
A0977	2017-09-09	Chavdartsi	Cave	Miniopterus schreibersii	Ad	M	no
A0978	2017-09-09	Chavdartsi	Cave	Miniopterus schreibersii	Ad	M	yes						2			2
A0979	2017-09-09	Chavdartsi	Cave	Miniopterus schreibersii	Ad	M	no
A0980	2017-09-09	Chavdartsi	Cave	Miniopterus schreibersii	Ad	M	no
A0981	2017-09-09	Chavdartsi	Cave	Miniopterus schreibersii	Ad	M	no
A0982	2017-09-09	Chavdartsi	Cave	Miniopterus schreibersii	Ad	M	no
A0983	2017-09-09	Chavdartsi	Cave	Miniopterus schreibersii	Ad	M	no
A0984	2017-09-09	Chavdartsi	Cave	Miniopterus schreibersii	Ad	M	no
A0985	2017-09-09	Chavdartsi	Cave	Miniopterus schreibersii	Ad	F	yes						2
A0986	2017-09-09	Chavdartsi	Cave	Miniopterus schreibersii	Ad	M	yes									1
A0987	2017-09-09	Chavdartsi	Cave	Myotis blythii	Ad	M	no
A0988	2017-09-09	Chavdartsi	Cave	Myotis blythii	Ad	F	yes							1			3
A0989	2017-09-09	Chavdartsi	Cave	Myotis blythii	Ad	M	yes										2
A0990	2017-09-09	Chavdartsi	Cave	Myotis blythii	Ad	M	yes				1						1
A0991	2017-09-09	Chavdartsi	Cave	Rhinolophus euryale	Ad	F	yes								1
A0992	2017-09-09	Chavdartsi	Cave	Rhinolophus ferrumequinum	Ad	M	no
A0993	2017-09-09	Chavdartsi	Cave	Rhinolophus euryale	Ad	F	no
A0994	2017-09-09	Chavdartsi	Cave	Rhinolophus euryale	Ad	F	yes								2
A0995	2017-09-09	Chavdartsi	Cave	Rhinolophus euryale	Ad	F	no
A0996	2017-09-09	Chavdartsi	Cave	Myotis blythii	Ad	F	yes							1			1
A0997	2017-09-09	Chavdartsi	Cave	Myotis blythii	Ad	M	yes										1
A0998	2017-09-09	Chavdartsi	Cave	Rhinolophus euryale	Ad	M	no
A0999	2017-09-09	Chavdartsi	Cave	Miniopterus schreibersii	Ad	M	yes						1
A1000	2017-09-09	Chavdartsi	Cave	Myotis blythii	Ad	F	yes										1
A1001	2017-09-09	Chavdartsi	Cave	Rhinolophus euryale	Ad	F	no
A1002	2017-09-09	Chavdartsi	Cave	Rhinolophus euryale	Ad	F	yes								2
A1003	2017-09-09	Chavdartsi	Cave	Myotis blythii	Ad	M	yes							1
A1004	2017-09-09	Chavdartsi	Cave	Rhinolophus ferrumequinum	Ad	F	yes								2
A1005	2017-09-09	Chavdartsi	Cave	Rhinolophus euryale	Ad	F	yes								1
A1006	2017-09-09	Chavdartsi	Cave	Rhinolophus euryale	Ad	F	no
A1007	2017-09-09	Chavdartsi	Cave	Rhinolophus euryale	Ad	F	no
A1008	2017-09-09	Chavdartsi	Cave	Rhinolophus euryale	Ad	F	no
A1009	2017-09-09	Chavdartsi	Cave	Rhinolophus euryale	Ad	F	yes								3
A1010	2017-09-09	Chavdartsi	Cave	Rhinolophus euryale	Ad	M	no
A1011	2017-09-10	Muselievo	Cave	Rhinolophus ferrumequinum	Ad	F	yes								1
A1012	2017-09-10	Muselievo	Cave	Rhinolophus euryale	Ad	F	yes								6
A1013	2017-09-10	Muselievo	Cave	Rhinolophus mehelyi	Ad	M	no
A1014	2017-09-10	Muselievo	Cave	Rhinolophus euryale	Ad	F	yes								2
A1015	2017-09-10	Muselievo	Cave	Rhinolophus euryale	Ad	M	yes								1
A1016	2017-09-10	Muselievo	Cave	Myotis capaccinii	Ad	F	yes					1
A1017	2017-09-10	Muselievo	Cave	Myotis capaccinii	Ad	F	yes					3				1
A1018	2017-09-10	Muselievo	Cave	Myotis capaccinii	Ad	M	yes									1
A1019	2017-09-10	Muselievo	Cave	Myotis capaccinii	Ad	F	yes					1
A1020	2017-09-10	Muselievo	Cave	Myotis capaccinii	Ad	M	yes										1
A1021	2017-09-10	Muselievo	Cave	Myotis capaccinii	Ad	M	no
A1022	2017-09-10	Muselievo	Cave	Myotis capaccinii	Ad	M	yes					17					1
A1023	2017-09-10	Muselievo	Cave	Myotis capaccinii	Ad	M	yes					14
A1024	2017-09-10	Muselievo	Cave	Myotis capaccinii	Ad	M	yes					6
A1025	2017-09-10	Muselievo	Cave	Myotis capaccinii	Ad	F	yes					5
A1026	2017-09-10	Muselievo	Cave	Myotis capaccinii	Ad	M	yes					3					1
A1027	2017-09-10	Muselievo	Cave	Myotis capaccinii	Ad	F	yes					10
A1028	2017-09-10	Muselievo	Cave	Myotis capaccinii	Ad	M	yes					4					1
A1029	2017-09-10	Muselievo	Cave	Myotis capaccinii	Ad	M	yes					1
A1030	2017-09-10	Muselievo	Cave	Myotis capaccinii	Ad	M	yes					8
A1031	2017-09-10	Muselievo	Cave	Myotis capaccinii	Ad	M	yes					3
A1032	2017-09-10	Muselievo	Cave	Myotis capaccinii	Ad	M	yes					3
A1033	2017-09-10	Muselievo	Cave	Myotis capaccinii	Ad	M	no
A1034	2017-09-10	Muselievo	Cave	Rhinolophus euryale	Ad	F	no
A1035	2017-09-10	Muselievo	Cave	Rhinolophus euryale	Ad	M	no
A1036	2017-09-10	Muselievo	Cave	Rhinolophus euryale	Ad	F	no
A1037	2017-09-11	Pepelina	Cave	Myotis bechsteinii	Ad	M	no
A1038	2017-09-11	Pepelina	Cave	Myotis myotis	Ad	M	no
A1039	2017-09-11	Pepelina	Cave	Miniopterus schreibersii	Ad	M	no
A1040	2017-09-11	Pepelina	Cave	Myotis capaccinii	Ad	F	yes					7					1
A1041	2017-09-11	Pepelina	Cave	Rhinolophus euryale	Ad	M	yes								2
A1042	2017-09-11	Pepelina	Cave	Rhinolophus euryale	Ad	M	yes								10
A1043	2017-09-11	Pepelina	Cave	Rhinolophus euryale	Ad	M	no
A1044	2017-09-11	Pepelina	Cave	Myotis myotis	Ad	F	yes							1
A1045	2017-09-11	Pepelina	Cave	Myotis blythii	Ad	M	no
A1046	2017-09-11	Pepelina	Cave	Myotis blythii	Ad	F	no
A1047	2017-09-11	Pepelina	Cave	Myotis myotis	Ad	F	yes							1
A1048	2017-09-11	Pepelina	Cave	Rhinolophus euryale	Ad	M	yes								4
A1049	2017-09-11	Pepelina	Cave	Rhinolophus euryale	Ad	F	yes								2
A1050	2017-09-11	Pepelina	Cave	Rhinolophus mehelyi	Juv	M	yes								2
A1051	2017-09-11	Pepelina	Cave	Rhinolophus euryale	Ad	M	yes								1
A1052	2017-09-11	Pepelina	Cave	Rhinolophus euryale	Juv	F	yes								5
A1053	2017-09-11	Pepelina	Cave	Rhinolophus euryale	Ad	F	no
A1054	2017-09-11	Pepelina	Cave	Myotis blythii	Ad	F	no
A1055	2017-09-11	Pepelina	Cave	Rhinolophus euryale	Ad	M	yes								1
A1056	2017-09-11	Pepelina	Cave	Myotis blythii	Juv	M	no
A1057	2017-09-11	Pepelina	Cave	Myotis daubentonii	Ad	F	yes			4
A1058	2017-09-11	Pepelina	Cave	Myotis myotis	Ad	F	yes										1
A1059	2017-09-11	Pepelina	Cave	Myotis myotis	Ad	F	no
A1060	2017-09-11	Pepelina	Cave	Rhinolophus mehelyi	Juv	F	yes								1
[truncated: 3,778 more rows]
