# Supplementary material for: Season and host-community composition inside roosts may affect host-specificity of bat flies
Source: Sci Rep. 2024 Feb 19;14:4127. doi: 10.1038/s41598-024-54143-4 (PMC10876969; doi:10.1038/s41598-024-54143-4)
Supplement: Supplementary file 2 — Supplementary Table S2. [file 41598_2024_54143_MOESM2_ESM.xlsx]

## Sheet: Sheet2
On-line Supplementary Table S2		Locations of bat captures, with number of bat species regularly present in the two main seasons (spring: March-May, autumn: July-October).
						Hosts		Flies	Collection bouts
Location	Loc2	Coord lat	Coord long	Location type	No entrances	No individuals	No potential host species	No species	Spring	Summer	Fall	Total
Avenul Betfia	Betfia	46.98	22.02	Cave	1	217	4	6	2	1	4	7
Biserica Ortodoxă	Cepari	47.24	24.43	Building	3	1	1	2	1			1
Biserica Ortodoxă	Prundu Bârgăului	47.21	24.73	Building	2	1	1	2	1			1
Biserica Ortodoxă	Șanț	47.44	24.91	Building	3	1	1	1	1			1
Cariera Sitorman	Sitorman	44.42	28.52	Mine	4	4	3	1	3			3
Cheile Corcoaia	Cerna Sat	45.13	22.69	Cave	3	24	11	1			1	1
Clădirea Carierei	Canaraua Fetii	44.09	27.64	Building	>4	118	12	5	5	2	3	10
Clădirea I, Tabără	Lăpușna	46.77	25.23	Building	>4	95	3	1		2		2
Depozit Carieră	Leghia	46.85	23.21	Building	>4	62	3	3	2			2
Devetashka Pesthera	Devetaki	43.23	24.89	Cave	3	58	7	6			1	1
Fosta Tabăra de Pionieri	Ic Ponor	46.63	22.8	Building	>4	256	9	1	1	7	2	10
Galeria de Jos, Dealul Bechir	Somova	45.17	28.65	Mine	>4	484	12	7	4	2	6	12
Galeria de sub padure	Somova	45.17	28.65	Mine	>4	48	7	2	1		1	2
Galeria Depozit	Sasca Montană	44.87	21.73	Mine	2	96	6	4	1		2	3
Galeria din Carieră	Canaraua Fetii	44.09	27.64	Mine	1	59	8	3	4		2	6
Galeria din Grădina Zmeilor	Gâlgău Almașului	47.2	23.3	Mine	1	8	3	2			1	1
Galeria din Pădure	Canaraua Fetii	44.09	27.64	Mine	1	639	15	8	6		4	10
Galeria din Pădure	Somova	45.17	28.65	Mine	1	25	8	0			1	1
Galeria din Stepă	Somova	45.17	28.65	Mine	2	26	8	2			1	1
Galeria Germanilor	Baziaș	44.78	21.4	Mine	3	335	5	6	1		9	10
Galeria Prospecțiune Valea Albioarei	Roșia	46.85	22.37	Mine	2	7	4	2			1	1
Galeria sud, Laguna Albastra	Aghireș	46.89	23.29	Mine	>4	7	4	1			1	1
Hală Nurcărie	Gilău	46.75	23.36	Building	>4	276	7	5	1	2	2	5
Lacul Fără Nume	Padiș	46.6	22.74	Cave	>4	14	4	1		2		2
Lonka	Căpușu Mic	46.79	23.23	Mine	>4	12	5	2			2	2
Mandrata Peshtera	Chavdartsi	43.24	24.97	Cave	1	111	7	8			1	1
Mina lui Tibi	Băița	46.02	22.89	Mine	1	13	6	1		1		1
Mișin Kamak	Gorna Luka	43.46	22.89	Cave	2	58	9	7			1	1
Motel Țifra	Țifra	46.27	23.7	Building	>4	48	3	6	1	1		2
Muntele Puciosu	Muntele Puciosu	46.12	25.95	Cave	>4	2	2	2			2	2
Nanin Kamak	Muselievo	43.63	24.86	Cave	2	26	4	4			1	1
Orlova Chuka	Pepelina	43.59	25.96	Cave	1	132	9	7			1	1
Peștera Alunului	Budureasa	46.64	22.77	Cave	1	22	6	1			1	1
Pestera cu Apă de la Leșu	Leșu	46.82	22.57	Cave	2	20	5	3			1	1
Peștera de la Gălășeni	Gălășeni	46.99	22.44	Cave	2	21	5	4			1	1
Peștera de la Gura Cetății	Paroș	45.47	22.97	Cave	2	4	3	2			1	1
Peștera de la Întorsuri	Damiş	46.85	22.49	Cave	2	78	11	5			2	2
Peștera Despicătura	Băile Herculane	44.89	22.43	Cave	1	64	3	2	2			2
Peștera Ferice	Ferice	46.85	22.5	Cave	2	1	1	1			1	1
Peștera Gaura cu Muscă	Moldova Veche	44.66	21.7	Cave	1	272	7	7	3		2	5
Peștera Gaura Ungurului Pecinișca	Băile Herculane	44.89	22.43	Cave	>4	44	11	6			2	2
Peștera Giulești	Giulești	46.55	22.59	Cave	>4	3	3	1			1	1
Peștera Hoților	Băile Herculane	44.89	22.43	Cave	3	3	3	3			1	1
Peștera Humpleu	Doda Pilii	46.67	22.82	Cave	>4	31	8	2			3	3
Peștera Kőlyuk	Ojdula	45.96	26.32	Cave	1	1	1	1			1	1
Peștera Lazului	Padeș	45.07	22.76	Cave	>4	55	8	6			1	1
Peștera Liliecilor	Gura Dobrogei	44.47	28.48	Cave	3	238	5	6	2		3	5
Peștera Limanu	Limanu	43.81	28.52	Cave	2	21	3	1	1			1
Peștera Lócsűr	Cheile Vârghișului	46.22	25.54	Cave	2	74	13	8			5	5
Peștera Măgurici	Răstoci	47.36	23.55	Cave	1	129	4	4	2			2
Peștera Mare de la Merești	Cheile Vârghișului	46.22	25.54	Cave	2	343	15	10			8	8
Peștera Osoi	Vârciorog	46.96	22.33	Cave	2	222	10	7			2	2
Peștera Secătura	Fînațe	46.5	22.58	Cave	>4	7	4	2			1	1
Peștera Smeilor de la Onceasa	Budureasa	46.64	22.77	Cave	>4	36	7	4			1	1
Peștera Tunel	Pădurea Hagieni	43.81	28.47	Mine	2	222	3	4	3		2	5
Peștera Vârfurașu	Mărgău	46.72	22.79	Cave	3	43	8	3			1	1
Pivniță Castel Bánffy	Bonțida	46.91	23.81	Building	>4	15	1	2			1	1
Pivnița Mocrea	Ineu	46.4	21.82	Building	>4	329	5	5	1	2	4	7
Pod	Canaraua Fetii	44.09	27.64	Building	>4	147	9	2	2	1	1	4
Raul Uz	Valea Uzului	46.34	26.25	Building	>4	3	2	1		1		1
Rezervația Pădurea Mociar	Solovăstru	46.76	24.8	Building	>4	4	2	1		1		1
Tabăra școlară abandonată	Valea Uzului	46.34	26.25	Building	>4	5	3	1	1			1
Tăul Negru	Padiș	46.6	22.74	Cave	>4	33	10	3		1		1
Termele Romane	Geoagiu	45.94	23.16	Building	2	23	3	2	1			1
