# Supplementary material for: Season and host-community composition inside roosts may affect host-specificity of bat flies
Source: Sci Rep. 2024 Feb 19;14:4127. doi: 10.1038/s41598-024-54143-4 (PMC10876969; doi:10.1038/s41598-024-54143-4)
Supplement: Supplementary file 3 — Supplementary Table S3. [file 41598_2024_54143_MOESM3_ESM.xlsx]

## Sheet: Sheet1
On-line Supplementary Table S3	Bat fly species and their primary and non-primary hosts found in this study (numbers in the parentheses represent the number of hosts the given bat fly species was recorded).
Bat fly species:	Primary hosts	Secondary hosts
Basilia italica	M. alcathoe (9), B. barbastellus (3),	M. nattereri (1)
	M. mystacinus (5)
Basilia nana	M. bechsteinii (135), M. nattereri (33)	Mi. schreibersii (1), M. blythii (2),
		M. myotis (4), R. ferrumequinum (1),
		M. alcathoe (3), M. brandtii (2),
		N. noctula (1), P. auritus (1)
Nycteribia kolenatii	M. daubentonii (230)	Mi. schreibersii (1), M. blythii (2),
		M. myotis (10), R. ferrumequinum (1),
		M. alcathoe (3), M. brandtii (2),
		N. noctula (1), P. auritus (1),
Nycteribia latreillii	M. bl	Mi. schreibersii (18), R. euryale (1),
	ythii (86), M. myotis (121)	M. daubentonii (11), R. ferrumequinum (1),
		M. emarginatus (3), N. noctula (4),
		P. nathusii (1),
Nycteribia pedicularia	M. capaccinii (724)	Mi. schreibersii (81), M. daubentonii (20),
		R. ferrumequinum (1)
Nycteribia schmidlii	M. schreibersii (1970)	M. blythii (2), M. capaccinii (1),
		R. ferrumequinum (3), R. hipposideros (1),
		M. brandtii (1), P. austriacus (1)
Nycteribia vexata	M. blythii (108), M. myotis (179)	Mi. schreibersii (2), R. euryale (4),
		M. daubentonii (3), R. ferrumequinum (1),
		M. nattereri (10)
Phthiridium biarticulatum	R. euryale (342), R. ferrumequinum (186),	Mi. schreibersii (1), M. blythii (1),
	R. mehelyi (70), R. blasii (25)	M. capaccinii (1), M. daubentonii (4),
		R. hipposideros (3), E. serotinus (1)
Penicillidia conspicua	M. schreibersii (865)	M. blythii (2), M. capaccinii (4),
		R. euryale (1), M. daubentonii (2),
		R. mehelyi (2)
Penicillidia dufourii	M. blythii (293), M. myotis (253),	M. daubentonii (16),
	Mi. schreibersii (135),	R. ferrumequinum (2), M. nattereri (1),
	M. capaccinii (76)	M. emarginatus (2), B. barbastellus (2),
		E. serotinus (1), P. nathusii (1)
